# Supplementary material for: Sydnone Methides—A Forgotten Class of Mesoionic Compounds for the Generation of Anionic N‐Heterocyclic Carbenes
Source: Angew Chem Int Ed Engl. 2021 Jul 14;60(34):18882–7. doi: 10.1002/anie.202107495 (PMC8456854; doi:10.1002/anie.202107495)
Supplement: Supplementary file 2 — Supporting Information [file ANIE-60-18882-s002.cif]

# 1. SUBMISSION DETAILS

_publ_contact_autor
;
        Martin Nieger
        Department of Chemistry
        University of Helsinki
        P.O. Box 55
        FIN-00014 University of Helsinki
        Finland
;
_publ_contact_author_phone        '++358 9 191 50192'
_publ_contact_author_fax          ?
_publ_contact_author_email        'martin.nieger@helsinki.fi'
_publ_requested_journal           ?
_publ_requested_coeditor_name     ?

_publ_contact_letter
;
 enclosed you will find the necessary data for our planned publication 
;

#==============================================================================

# 3. TITLE AND AUTHOR LIST

_publ_section_title
;
 Sydnone methides � a forgotten class of compounds for the
generation of anionic N-heterocyclic carbenes 
;

loop_
 _publ_author_name
 _publ_author_address
     'Mummel, Sebastian'
;    Institute of Organic Chemistry
      Clausthal University of Technology
      Leibnitzstrasse 6
      D-38678 Clausthal-Zellerfeld
      Germany
;
     'Fischer, Max'
;    Institute of Organic Chemistry
      Clausthal University of Technology
      Leibnitzstrasse 6
      D-38678 Clausthal-Zellerfeld
      Germany
;
     'Lederle, Felix'
;    Energy Research Centre of Lower Saxony
      Am Stollen 19
      D-38678 Goslar
      Germany
;
     'H\"ubner, Eike'
;    Energy Research Centre of Lower Saxony
      Am Stollen 19
      D-38678 Goslar
      Germany
      Germany
;
     'Namyslo, Jan C.'
;    Institute of Organic Chemistry
      Clausthal University of Technology
      Leibnitzstrasse 6
      D-38678 Clausthal-Zellerfeld
      Germany
;
     'Adams, J\"org'
;    Institute of Physical Chemistry
      Clausthal University of Technology
      Arnold-Sommerfeld_Strasse 4
      D-38678 Clausthal-Zellerfeld
      Germany
;
     'Nieger, Martin'
;    Department of Chemistry
      University of Helsinki
      P.O. Box 55
      FIN-00014 University of Helsinki
      Finland
;
     'Schmidt, Andreas'
;    Institute of Organic Chemistry
      Clausthal University of Technology
      Leibnitzstrasse 6
      D-38678 Clausthal-Zellerfeld
      Germany
;

#==============================================================================
 
data_schm146_CCDC-2055127
 
_audit_creation_method            'SHELXL-2014/7'
_shelx_SHELXL_version_number      '2014/7'
_chemical_name_systematic         
;
(E)-5-(cyano(methylsulfonyl)methylene)-3-phenyl-5H-1,2,3-oxadiazol-3-ium-2-ide
;
_chemical_name_common             ?
_chemical_melting_point           ?
_chemical_formula_moiety          'C11 H9 N3 O3 S'
_chemical_formula_sum
 'C11 H9 N3 O3 S' 
_chemical_formula_weight          263.27

loop_
 _atom_type_symbol
 _atom_type_description
 _atom_type_scat_dispersion_real
 _atom_type_scat_dispersion_imag
 _atom_type_scat_source
 'C'  'C'   0.0181   0.0091
 'International Tables Vol C Tables 4.2.6.8 and 6.1.1.4'
 'H'  'H'   0.0000   0.0000
 'International Tables Vol C Tables 4.2.6.8 and 6.1.1.4'
 'N'  'N'   0.0311   0.0180
 'International Tables Vol C Tables 4.2.6.8 and 6.1.1.4'
 'O'  'O'   0.0492   0.0322
 'International Tables Vol C Tables 4.2.6.8 and 6.1.1.4'
 'S'  'S'   0.3331   0.5567
 'International Tables Vol C Tables 4.2.6.8 and 6.1.1.4'
 
_space_group_crystal_system       monoclinic
_space_group_IT_number            14
_space_group_name_H-M_alt         'P 21/n'
_space_group_name_Hall            '-P 2yn'
 
_shelx_space_group_comment
;
The symmetry employed for this shelxl refinement is uniquely defined
by the following loop, which should always be used as a source of
symmetry information in preference to the above space-group names.
They are only intended as comments.
;
 
loop_
 _space_group_symop_operation_xyz
 'x, y, z'
 '-x+1/2, y+1/2, -z+1/2'
 '-x, -y, -z'
 'x-1/2, -y-1/2, z-1/2'
 
_cell_length_a                    11.7462(4)
_cell_length_b                    5.5324(2)
_cell_length_c                    17.8207(6)
_cell_angle_alpha                 90
_cell_angle_beta                  99.383(1)
_cell_angle_gamma                 90
_cell_volume                      1142.58(7)
_cell_formula_units_Z             4
_cell_measurement_temperature     173(2)
_cell_measurement_reflns_used     9955	
_cell_measurement_theta_min       4.2
_cell_measurement_theta_max       72.1
 
_exptl_crystal_description        plates
_exptl_crystal_colour             yellow
_exptl_crystal_density_meas       ?
_exptl_crystal_density_method     ?
_exptl_crystal_density_diffrn     1.530          
_exptl_crystal_F_000              544
_exptl_transmission_factor_min    ?
_exptl_transmission_factor_max    ?
_exptl_crystal_size_max           0.360
_exptl_crystal_size_mid           0.090
_exptl_crystal_size_min           0.030
_exptl_absorpt_coefficient_mu     2.589
_shelx_estimated_absorpt_T_min    0.456
_shelx_estimated_absorpt_T_max    0.926
_exptl_absorpt_correction_type    multi-scan
_exptl_absorpt_correction_T_min   0.6893
_exptl_absorpt_correction_T_max   0.9154
_exptl_absorpt_process_details    'SADABS (Sheldrick, 2014)'
_exptl_absorpt_special_details    ?

_exptl_special_details
;
 dx = 40 mm, 1 deg., 9+1 runs, 1676 frames, 15/30/60 sec./frame
;

_diffrn_ambient_temperature       173(2)
_diffrn_radiation_wavelength      1.54178
_diffrn_radiation_type            CuK\a
_diffrn_source                    'INCOATEC microfocus sealed tube'
_diffrn_measurement_device_type   
       'Bruker D8 VENTURE with PhotonII CPAD detector' 
_diffrn_measurement_method        
       'rotation in \f and \w, 1\%, shutterless'
_diffrn_detector_area_resol_mean  ?
_diffrn_reflns_number             11557
_diffrn_reflns_av_unetI/netI      0.0236
_diffrn_reflns_av_R_equivalents   0.0277
_diffrn_reflns_limit_h_min        -13
_diffrn_reflns_limit_h_max        14
_diffrn_reflns_limit_k_min        -6
_diffrn_reflns_limit_k_max        6
_diffrn_reflns_limit_l_min        -21
_diffrn_reflns_limit_l_max        22
_diffrn_reflns_theta_min          4.213
_diffrn_reflns_theta_max          72.173
_diffrn_reflns_theta_full         67.679
_diffrn_measured_fraction_theta_max   0.999
_diffrn_measured_fraction_theta_full  0.999
_diffrn_reflns_Laue_measured_fraction_max    0.999
_diffrn_reflns_Laue_measured_fraction_full   0.999
_diffrn_reflns_point_group_measured_fraction_max   0.999
_diffrn_reflns_point_group_measured_fraction_full  0.999
_reflns_number_total              2236
_reflns_number_gt                 2183
_reflns_threshold_expression      'I > 2\s(I)'
_reflns_Friedel_coverage          0.000
_reflns_Friedel_fraction_max      .
_reflns_Friedel_fraction_full     .
 
_reflns_special_details
;
 Reflections were merged by SHELXL according to the crystal
 class for the calculation of statistics and refinement.
 
 _reflns_Friedel_fraction is defined as the number of unique
 Friedel pairs measured divided by the number that would be
 possible theoretically, ignoring centric projections and
 systematic absences.
;
 
_computing_data_collection              'APEX3 (Bruker AXS Inc., 2016)'
_computing_cell_refinement              'APEX3 (Bruker AXS Inc., 2016)'
_computing_data_reduction               'SAINT (Bruker AXS Inc., 2016)'
_computing_structure_solution           'SHELXT (Sheldrick, 2015)'
_computing_structure_refinement         'SHELXL-2014/7 (Sheldrick, 2014)'
_computing_molecular_graphics           ?
_computing_publication_material         'publCIF (Westrip, 2010)'

_refine_special_details           ?

_refine_ls_structure_factor_coef  Fsqd
_refine_ls_matrix_type            full
_refine_ls_weighting_scheme       calc
_refine_ls_weighting_details
'w=1/[\s^2^(Fo^2^)+(0.0421P)^2^+0.4018P] where P=(Fo^2^+2Fc^2^)/3'
_atom_sites_solution_primary      dual
_atom_sites_solution_secondary    difmap
_atom_sites_solution_hydrogens    difmap
_refine_ls_hydrogen_treatment     constr
_refine_ls_extinction_method      none
_refine_ls_extinction_coef        .
_refine_ls_number_reflns          2236
_refine_ls_number_parameters      164
_refine_ls_number_restraints      0
_refine_ls_R_factor_all           0.0288
_refine_ls_R_factor_gt            0.0284
_refine_ls_wR_factor_ref          0.0783
_refine_ls_wR_factor_gt           0.0778
_refine_ls_goodness_of_fit_ref    1.063
_refine_ls_restrained_S_all       1.063
_refine_ls_shift/su_max           0.001
_refine_ls_shift/su_mean          0.000
 
loop_
 _atom_site_label
 _atom_site_type_symbol
 _atom_site_fract_x
 _atom_site_fract_y
 _atom_site_fract_z
 _atom_site_U_iso_or_equiv
 _atom_site_adp_type
 _atom_site_occupancy
 _atom_site_site_symmetry_order  
 _atom_site_calc_flag
 _atom_site_refinement_flags_posn
 _atom_site_refinement_flags_adp
 _atom_site_refinement_flags_occupancy
 _atom_site_disorder_assembly
 _atom_site_disorder_group
O1 O 0.09616(8) 0.72683(16) 0.53844(5) 0.0289(2) Uani 1 1 d . . . . .
N2 N 0.11092(9) 0.9075(2) 0.48766(6) 0.0302(3) Uani 1 1 d . . . . .
N3 N 0.21088(8) 0.8588(2) 0.46832(6) 0.0242(2) Uani 1 1 d . . . . .
C4 C 0.26355(11) 0.6615(2) 0.50253(7) 0.0256(3) Uani 1 1 d . . . . .
H4 H 0.3358 0.5951 0.4958 0.031 Uiso 1 1 calc R U . . .
C5 C 0.18962(10) 0.5772(2) 0.54943(7) 0.0241(3) Uani 1 1 d . . . . .
C6 C 0.19039(10) 0.3887(2) 0.60176(7) 0.0256(3) Uani 1 1 d . . . . .
S7 S 0.31498(2) 0.22828(6) 0.63205(2) 0.02452(12) Uani 1 1 d . . . . .
O8 O 0.39016(9) 0.26519(19) 0.57667(6) 0.0379(3) Uani 1 1 d . . . . .
O9 O 0.28549(8) -0.01616(17) 0.64905(6) 0.0337(2) Uani 1 1 d . . . . .
C10 C 0.37972(12) 0.3610(3) 0.71793(8) 0.0345(3) Uani 1 1 d . . . . .
H10A H 0.3265 0.3529 0.7549 0.052 Uiso 1 1 calc R U . . .
H10B H 0.3980 0.5303 0.7090 0.052 Uiso 1 1 calc R U . . .
H10C H 0.4509 0.2738 0.7379 0.052 Uiso 1 1 calc R U . . .
C11 C 0.09521(11) 0.3493(2) 0.63953(7) 0.0276(3) Uani 1 1 d . . . . .
N12 N 0.01796(10) 0.3170(3) 0.67049(8) 0.0388(3) Uani 1 1 d . . . . .
C13 C 0.25258(11) 1.0211(2) 0.41532(7) 0.0249(3) Uani 1 1 d . . . . .
C14 C 0.36764(12) 1.0095(3) 0.40694(8) 0.0334(3) Uani 1 1 d . . . . .
H14 H 0.4180 0.8940 0.4343 0.040 Uiso 1 1 calc R U . . .
C15 C 0.40726(13) 1.1708(3) 0.35760(9) 0.0389(3) Uani 1 1 d . . . . .
H15 H 0.4857 1.1654 0.3507 0.047 Uiso 1 1 calc R U . . .
C16 C 0.33369(13) 1.3394(3) 0.31830(8) 0.0357(3) Uani 1 1 d . . . . .
H16 H 0.3618 1.4493 0.2847 0.043 Uiso 1 1 calc R U . . .
C17 C 0.21909(12) 1.3484(3) 0.32786(8) 0.0334(3) Uani 1 1 d . . . . .
H17 H 0.1689 1.4653 0.3010 0.040 Uiso 1 1 calc R U . . .
C18 C 0.17722(11) 1.1879(3) 0.37644(7) 0.0296(3) Uani 1 1 d . . . . .
H18 H 0.0986 1.1922 0.3829 0.035 Uiso 1 1 calc R U . . .
 
loop_
 _atom_site_aniso_label
 _atom_site_aniso_U_11
 _atom_site_aniso_U_22
 _atom_site_aniso_U_33
 _atom_site_aniso_U_23
 _atom_site_aniso_U_13
 _atom_site_aniso_U_12
O1 0.0215(4) 0.0322(5) 0.0338(5) 0.0083(4) 0.0072(4) 0.0039(3)
N2 0.0238(5) 0.0348(6) 0.0334(6) 0.0094(5) 0.0091(4) 0.0040(4)
N3 0.0222(5) 0.0280(5) 0.0227(5) -0.0006(4) 0.0047(4) 0.0020(4)
C4 0.0251(6) 0.0263(6) 0.0258(6) -0.0006(5) 0.0059(5) 0.0041(5)
C5 0.0220(6) 0.0250(6) 0.0248(6) -0.0039(5) 0.0030(4) 0.0013(5)
C6 0.0233(6) 0.0259(6) 0.0281(6) 0.0004(5) 0.0059(5) 0.0011(5)
S7 0.02433(18) 0.02524(19) 0.02462(18) -0.00116(11) 0.00587(12) 0.00376(11)
O8 0.0338(5) 0.0479(6) 0.0353(5) 0.0076(4) 0.0160(4) 0.0155(4)
O9 0.0386(5) 0.0237(5) 0.0377(5) -0.0008(4) 0.0028(4) 0.0031(4)
C10 0.0321(7) 0.0381(8) 0.0317(7) -0.0054(6) 0.0008(5) -0.0035(6)
C11 0.0253(6) 0.0270(6) 0.0299(6) 0.0025(5) 0.0025(5) 0.0024(5)
N12 0.0286(6) 0.0450(7) 0.0449(7) 0.0109(6) 0.0121(5) 0.0036(5)
C13 0.0266(6) 0.0274(6) 0.0216(6) -0.0010(5) 0.0061(4) 0.0000(5)
C14 0.0286(7) 0.0377(8) 0.0360(7) 0.0081(6) 0.0111(5) 0.0076(6)
C15 0.0318(7) 0.0434(8) 0.0454(8) 0.0082(7) 0.0179(6) 0.0052(6)
C16 0.0399(7) 0.0365(7) 0.0333(7) 0.0063(6) 0.0141(6) 0.0007(6)
C17 0.0349(7) 0.0346(7) 0.0305(7) 0.0057(6) 0.0046(5) 0.0045(6)
C18 0.0264(6) 0.0339(7) 0.0285(6) 0.0014(5) 0.0045(5) 0.0024(5)
 
_geom_special_details
;
 All esds (except the esd in the dihedral angle between two l.s. planes)
 are estimated using the full covariance matrix.  The cell esds are taken
 into account individually in the estimation of esds in distances, angles
 and torsion angles; correlations between esds in cell parameters are only
 used when they are defined by crystal symmetry.  An approximate (isotropic)
 treatment of cell esds is used for estimating esds involving l.s. planes.
;
 
loop_
 _geom_bond_atom_site_label_1
 _geom_bond_atom_site_label_2
 _geom_bond_distance
 _geom_bond_site_symmetry_2
 _geom_bond_publ_flag
O1 C5 1.3633(15) . ?
O1 N2 1.3782(14) . ?
N2 N3 1.3046(15) . ?
N3 C4 1.3500(17) . ?
N3 C13 1.4454(16) . ?
C4 C5 1.3810(17) . ?
C4 H4 0.9500 . ?
C5 C6 1.3980(18) . ?
C6 C11 1.4128(17) . ?
C6 S7 1.7216(13) . ?
S7 O9 1.4404(10) . ?
S7 O8 1.4421(10) . ?
S7 C10 1.7549(14) . ?
C10 H10A 0.9800 . ?
C10 H10B 0.9800 . ?
C10 H10C 0.9800 . ?
C11 N12 1.1502(18) . ?
C13 C18 1.3838(19) . ?
C13 C14 1.3852(18) . ?
C14 C15 1.385(2) . ?
C14 H14 0.9500 . ?
C15 C16 1.382(2) . ?
C15 H15 0.9500 . ?
C16 C17 1.385(2) . ?
C16 H16 0.9500 . ?
C17 C18 1.385(2) . ?
C17 H17 0.9500 . ?
C18 H18 0.9500 . ?
 
loop_
 _geom_angle_atom_site_label_1
 _geom_angle_atom_site_label_2
 _geom_angle_atom_site_label_3
 _geom_angle
 _geom_angle_site_symmetry_1
 _geom_angle_site_symmetry_3
 _geom_angle_publ_flag
C5 O1 N2 110.50(9) . . ?
N3 N2 O1 103.80(10) . . ?
N2 N3 C4 114.44(10) . . ?
N2 N3 C13 117.37(10) . . ?
C4 N3 C13 128.18(10) . . ?
N3 C4 C5 105.02(11) . . ?
N3 C4 H4 127.5 . . ?
C5 C4 H4 127.5 . . ?
O1 C5 C4 106.21(11) . . ?
O1 C5 C6 117.79(11) . . ?
C4 C5 C6 136.01(12) . . ?
C5 C6 C11 120.89(11) . . ?
C5 C6 S7 120.43(9) . . ?
C11 C6 S7 117.99(10) . . ?
O9 S7 O8 118.17(6) . . ?
O9 S7 C6 109.19(6) . . ?
O8 S7 C6 107.24(6) . . ?
O9 S7 C10 107.11(7) . . ?
O8 S7 C10 108.12(7) . . ?
C6 S7 C10 106.44(7) . . ?
S7 C10 H10A 109.5 . . ?
S7 C10 H10B 109.5 . . ?
H10A C10 H10B 109.5 . . ?
S7 C10 H10C 109.5 . . ?
H10A C10 H10C 109.5 . . ?
H10B C10 H10C 109.5 . . ?
N12 C11 C6 179.77(15) . . ?
C18 C13 C14 122.19(12) . . ?
C18 C13 N3 118.96(11) . . ?
C14 C13 N3 118.82(11) . . ?
C13 C14 C15 118.24(13) . . ?
C13 C14 H14 120.9 . . ?
C15 C14 H14 120.9 . . ?
C16 C15 C14 120.62(13) . . ?
C16 C15 H15 119.7 . . ?
C14 C15 H15 119.7 . . ?
C15 C16 C17 120.12(13) . . ?
C15 C16 H16 119.9 . . ?
C17 C16 H16 119.9 . . ?
C16 C17 C18 120.34(13) . . ?
C16 C17 H17 119.8 . . ?
C18 C17 H17 119.8 . . ?
C13 C18 C17 118.49(12) . . ?
C13 C18 H18 120.8 . . ?
C17 C18 H18 120.8 . . ?
 
loop_
 _geom_torsion_atom_site_label_1
 _geom_torsion_atom_site_label_2
 _geom_torsion_atom_site_label_3
 _geom_torsion_atom_site_label_4
 _geom_torsion
 _geom_torsion_site_symmetry_1
 _geom_torsion_site_symmetry_2
 _geom_torsion_site_symmetry_3
 _geom_torsion_site_symmetry_4
 _geom_torsion_publ_flag
C5 O1 N2 N3 1.39(13) . . . . ?
O1 N2 N3 C4 -0.35(14) . . . . ?
O1 N2 N3 C13 -179.10(10) . . . . ?
N2 N3 C4 C5 -0.78(15) . . . . ?
C13 N3 C4 C5 177.81(11) . . . . ?
N2 O1 C5 C4 -1.88(14) . . . . ?
N2 O1 C5 C6 177.64(11) . . . . ?
N3 C4 C5 O1 1.58(13) . . . . ?
N3 C4 C5 C6 -177.82(14) . . . . ?
O1 C5 C6 C11 2.54(18) . . . . ?
C4 C5 C6 C11 -178.11(14) . . . . ?
O1 C5 C6 S7 -167.77(9) . . . . ?
C4 C5 C6 S7 11.6(2) . . . . ?
C5 C6 S7 O9 -149.07(10) . . . . ?
C11 C6 S7 O9 40.34(12) . . . . ?
C5 C6 S7 O8 -19.92(13) . . . . ?
C11 C6 S7 O8 169.50(10) . . . . ?
C5 C6 S7 C10 95.62(12) . . . . ?
C11 C6 S7 C10 -74.96(12) . . . . ?
N2 N3 C13 C18 -12.74(17) . . . . ?
C4 N3 C13 C18 168.71(13) . . . . ?
N2 N3 C13 C14 165.25(12) . . . . ?
C4 N3 C13 C14 -13.31(19) . . . . ?
C18 C13 C14 C15 -0.2(2) . . . . ?
N3 C13 C14 C15 -178.15(13) . . . . ?
C13 C14 C15 C16 0.4(2) . . . . ?
C14 C15 C16 C17 -0.1(2) . . . . ?
C15 C16 C17 C18 -0.4(2) . . . . ?
C14 C13 C18 C17 -0.2(2) . . . . ?
N3 C13 C18 C17 177.68(12) . . . . ?
C16 C17 C18 C13 0.5(2) . . . . ?
 
loop_
 _geom_hbond_atom_site_label_D 
 _geom_hbond_atom_site_label_H 
 _geom_hbond_atom_site_label_A 
 _geom_hbond_distance_DH 
 _geom_hbond_distance_HA 
 _geom_hbond_distance_DA 
 _geom_hbond_angle_DHA 
 _geom_hbond_site_symmetry_A 
C10 H10A O9  0.98 2.43 3.3686(18) 159.4 2_556
C14 H14 O8  0.95 2.46 3.1966(16) 134.7 3_666
 
_refine_diff_density_max    0.271
_refine_diff_density_min   -0.330
_refine_diff_density_rms    0.042

_shelx_res_file
;

    schm146.res created by SHELXL-2014/7


TITL schm146 in P2(1)/n
CELL  1.54178  11.7462   5.5324  17.8207   90.000   99.383   90.000
ZERR    4.000   0.0004   0.0002   0.0006    0.000    0.001    0.000
LATT  1
SYMM 1/2-X, 1/2+Y, 1/2-Z
SFAC C H N O S
UNIT 44 36 12 12 4

TEMP -100.140
rem yellow plates
rem sadabs transmission 0.6893  0.9154
SIZE 0.03 0.09 0.36

L.S. 12
BOND
BOND $H
ACTA
CONF

FMAP 2
PLAN 20

HTAB

rem HTAB C4 O8
EQIV $1 -x+1/2, y+1/2, -z+3/2
HTAB C10 O9_$1
EQIV $2 -x+1, -y+1, -z+1
HTAB C14 O8_$2

WGHT    0.042100    0.401800
FVAR       0.57206
O1    4    0.096156    0.726834    0.538435    11.00000    0.02152    0.03219 =
         0.03377    0.00828    0.00720    0.00386
N2    3    0.110918    0.907513    0.487656    11.00000    0.02383    0.03483 =
         0.03338    0.00941    0.00908    0.00401
N3    3    0.210882    0.858813    0.468325    11.00000    0.02217    0.02805 =
         0.02271   -0.00057    0.00475    0.00196
C4    1    0.263552    0.661530    0.502526    11.00000    0.02510    0.02634 =
         0.02581   -0.00061    0.00586    0.00406
AFIX  43
H4    2    0.335785    0.595121    0.495788    11.00000   -1.20000
AFIX   0
C5    1    0.189623    0.577227    0.549432    11.00000    0.02203    0.02499 =
         0.02485   -0.00388    0.00299    0.00128
C6    1    0.190387    0.388740    0.601757    11.00000    0.02329    0.02590 =
         0.02810    0.00044    0.00590    0.00108
S7    5    0.314985    0.228278    0.632049    11.00000    0.02433    0.02524 =
         0.02462   -0.00116    0.00587    0.00376
O8    4    0.390156    0.265193    0.576666    11.00000    0.03383    0.04793 =
         0.03529    0.00758    0.01597    0.01548
O9    4    0.285494   -0.016155    0.649052    11.00000    0.03856    0.02373 =
         0.03771   -0.00080    0.00280    0.00308
C10   1    0.379720    0.360973    0.717927    11.00000    0.03210    0.03813 =
         0.03167   -0.00539    0.00077   -0.00351
AFIX 137
H10A  2    0.326486    0.352863    0.754860    11.00000   -1.50000
H10B  2    0.397964    0.530338    0.708987    11.00000   -1.50000
H10C  2    0.450860    0.273817    0.737890    11.00000   -1.50000
AFIX   0
C11   1    0.095206    0.349310    0.639529    11.00000    0.02527    0.02699 =
         0.02991    0.00246    0.00252    0.00239
N12   3    0.017963    0.316964    0.670492    11.00000    0.02863    0.04499 =
         0.04488    0.01087    0.01212    0.00357
C13   1    0.252577    1.021111    0.415316    11.00000    0.02656    0.02740 =
         0.02156   -0.00098    0.00607    0.00002
C14   1    0.367636    1.009497    0.406944    11.00000    0.02857    0.03768 =
         0.03603    0.00811    0.01111    0.00764
AFIX  43
H14   2    0.418040    0.893999    0.434310    11.00000   -1.20000
AFIX   0
C15   1    0.407262    1.170775    0.357605    11.00000    0.03184    0.04343 =
         0.04539    0.00819    0.01789    0.00523
AFIX  43
H15   2    0.485739    1.165413    0.350723    11.00000   -1.20000
AFIX   0
C16   1    0.333693    1.339408    0.318298    11.00000    0.03991    0.03653 =
         0.03326    0.00630    0.01413    0.00066
AFIX  43
H16   2    0.361780    1.449335    0.284661    11.00000   -1.20000
AFIX   0
C17   1    0.219087    1.348403    0.327864    11.00000    0.03489    0.03456 =
         0.03050    0.00569    0.00458    0.00451
AFIX  43
H17   2    0.168942    1.465254    0.300970    11.00000   -1.20000
AFIX   0
C18   1    0.177220    1.187892    0.376443    11.00000    0.02639    0.03392 =
         0.02845    0.00141    0.00452    0.00244
AFIX  43
H18   2    0.098556    1.192210    0.382926    11.00000   -1.20000
AFIX   0
HKLF 4

REM  schm146 in P2(1)/n
REM R1 =  0.0284 for    2183 Fo > 4sig(Fo)  and  0.0288 for all    2236 data
REM    164 parameters refined using      0 restraints

END

WGHT      0.0421      0.4018

REM Instructions for potential hydrogen bonds
HTAB C4 O8
HTAB C10 O9_$1
HTAB C14 O8_$2

REM Highest difference peak  0.271,  deepest hole -0.330,  1-sigma level  0.042
Q1    1   0.3496  0.3111  0.6815  11.00000  0.05    0.27
Q2    1   0.2484  0.3284  0.6160  11.00000  0.05    0.27
Q3    1   0.2987  0.9805  0.4067  11.00000  0.05    0.22
Q4    1   0.3133  1.0330  0.4217  11.00000  0.05    0.21
Q5    1   0.1993  0.4842  0.5839  11.00000  0.05    0.19
Q6    1   0.2212  0.5770  0.5197  11.00000  0.05    0.19
Q7    1   0.2774  1.3161  0.3200  11.00000  0.05    0.18
Q8    1   0.1486  0.3632  0.6182  11.00000  0.05    0.18
Q9    1   0.2123  1.0563  0.3822  11.00000  0.05    0.17
Q10   1   0.2329  0.9521  0.4386  11.00000  0.05    0.17
Q11   1   0.2221  1.1214  0.4013  11.00000  0.05    0.16
Q12   1   0.3782  1.0857  0.3740  11.00000  0.05    0.15
Q13   1   0.2109  1.2872  0.3641  11.00000  0.05    0.15
Q14   1   0.3755  1.2910  0.3610  11.00000  0.05    0.15
Q15   1   0.2344  0.6382  0.5364  11.00000  0.05    0.15
Q16   1   0.1448  0.6176  0.5388  11.00000  0.05    0.15
Q17   1   0.2777  0.0748  0.6576  11.00000  0.05    0.14
Q18   1   0.3017 -0.0284  0.6708  11.00000  0.05    0.14
Q19   1   0.3079  0.0319  0.6748  11.00000  0.05    0.14
Q20   1   0.3609  0.3355  0.5992  11.00000  0.05    0.14
;
_shelx_res_checksum   98445

_shelx_hkl_file
;
  -1   0   0    0.09    0.06
  -1   0   0    0.08    0.05
  -3   0   0    0.14    0.12
  -3   0   0   -0.12    0.15
  -4   0   0  614.33   24.90
  -5   0   0   -0.08    0.20
  -5   0   0    0.15    0.11
  -6   0   0    7.46    0.43
  -6   0   0    6.80    0.72
  -7   0   0    0.16    0.25
  -7   0   0    0.03    0.05
   8   0   0   33.16    1.59
   8   0   0   36.59    1.67
  -8   0   0   34.00    1.50
   8   0   0   33.10    1.72
   9   0   0   -0.08    0.25
   9   0   0    1.17    0.45
   9   0   0    0.27    0.25
  -9   0   0   -0.05    0.11
  10   0   0  879.59   36.37
  10   0   0  913.44   36.34
 -10   0   0  906.56   36.20
 -11   0   0    0.08    0.13
  11   0   0    0.04    0.36
  11   0   0    0.47    0.30
 -12   0   0    1.01    0.23
  12   0   0    1.30    0.41
  12   0   0    1.42    0.39
  13   0   0   -0.02    0.31
  13   0   0   -0.04    0.25
  14   0   0  164.57    7.36
  14   0   0  196.60    7.53
   0  -1   0    0.01    0.11
   0   1   0    0.12    0.11
  -1  -1   0  214.85    8.71
  -1   1   0  211.53    8.61
   1   1   0  211.48    8.68
   2   1   0 3466.29  155.41
  -2   1   0 3641.11  149.76
  -2   1   0 3667.85  149.81
   2   1   0 3678.91  155.67
  -3  -1   0   80.04    3.47
  -3  -1   0   71.41    3.18
  -3   1   0   76.99    3.44
   3   1   0   78.62    3.44
  -3   1   0   78.17    3.25
  -4  -1   0   66.08    3.15
  -4  -1   0   67.69    2.80
  -4   1   0   65.67    2.92
  -5  -1   0  377.92   15.29
  -5  -1   0  367.64   15.78
  -5   1   0  398.53   15.66
  -5   1   0  372.10   15.51
  -6  -1   0  174.75    7.87
  -6   1   0  174.30    7.55
  -6   1   0  180.01    7.59
  -7  -1   0  109.84    5.45
  -7  -1   0  109.53    4.64
   7   1   0  111.77    4.67
  -7   1   0  112.13    5.02
  -7   1   0  106.91    5.08
   7   1   0  114.99    4.70
   7   1   0  110.80    4.77
   8  -1   0   92.32    4.10
   8  -1   0   97.50    4.11
  -8  -1   0   95.55    4.03
   8   1   0   90.25    4.02
   8   1   0   98.98    4.04
   8   1   0   92.38    4.14
   8   1   0   99.10    4.07
  -8   1   0   86.30    4.57
   9  -1   0    2.58    0.58
   9  -1   0    3.78    0.52
  -9  -1   0    3.08    0.39
   9   1   0    2.77    0.42
   9   1   0    4.14    0.56
   9   1   0    3.22    0.55
 -10  -1   0   84.96    3.69
  10  -1   0   83.24    3.76
  10  -1   0   80.81    3.75
  10   1   0   81.46    3.66
  10   1   0   87.52    3.73
  10   1   0   84.71    3.64
  10   1   0   82.46    3.81
  11  -1   0   12.53    0.92
  11  -1   0   12.30    0.97
 -11  -1   0   13.01    0.83
  11   1   0   13.46    0.85
  11   1   0   13.60    0.93
  11   1   0   14.59    1.18
 -12  -1   0  188.14    7.87
  12  -1   0  187.75    7.90
  12  -1   0  196.01    7.91
  12   1   0  184.79    7.88
  12   1   0  186.56    7.96
  13  -1   0    2.54    0.39
  13  -1   0    2.56    0.36
  13   1   0    3.51    0.53
  13   1   0    2.01    0.36
  14   1   0   33.74    1.86
  14   1   0   37.52    1.62
   0   2   0 1623.25   65.28
  -1  -2   0  381.68   14.96
  -1  -2   0  366.77   14.73
   1   2   0  362.86   14.94
  -1   2   0  362.30   14.72
  -1   2   0  377.22   14.75
   1   2   0  350.14   14.73
   1   2   0  364.36   14.89
  -1   2   0  351.05   15.05
  -2  -2   0  129.18    5.52
  -2  -2   0  140.94    5.83
  -2   2   0  137.63    5.47
   2   2   0  132.00    5.64
   2   2   0  130.64    5.51
  -2   2   0  136.09    5.92
   2   2   0  135.40    5.77
  -2   2   0  128.43    5.47
  -3  -2   0  104.93    4.71
  -3   2   0  102.42    4.27
   3   2   0  104.14    4.67
   3   2   0  104.23    4.35
  -3   2   0  106.81    4.29
  -3   2   0  100.83    4.23
  -3   2   0  103.27    4.95
  -4  -2   0  264.65   11.38
  -4  -2   0  260.57   10.89
  -4   2   0  269.92   10.81
  -4   2   0  259.95   10.79
  -4   2   0  278.31   10.85
  -4   2   0  268.76   11.38
  -5  -2   0    4.26    0.73
  -5  -2   0    4.12    0.42
  -5   2   0    4.58    0.37
  -5   2   0    4.29    0.63
  -5   2   0    4.61    0.34
  -5   2   0    3.97    0.29
  -6  -2   0   53.97    2.46
  -6   2   0   53.44    2.74
  -6   2   0   55.23    2.58
   6   2   0   54.45    2.41
   6   2   0   54.03    2.43
  -7  -2   0   18.98    0.99
   7  -2   0   18.60    1.14
   7   2   0   19.52    1.07
   7   2   0   20.22    1.06
   7   2   0   20.39    1.16
  -8  -2   0  159.45    6.70
   8  -2   0  153.61    6.90
   8  -2   0  160.74    6.79
  -8  -2   0  165.14    6.86
   8   2   0  162.70    6.89
   8   2   0  159.30    6.76
   8   2   0  162.14    6.81
   8   2   0  172.54    6.79
   9  -2   0    3.85    0.55
   9  -2   0    3.77    0.54
  -9  -2   0    2.59    0.36
  -9  -2   0    2.45    0.44
   9   2   0    2.41    0.40
   9   2   0    3.48    0.48
   9   2   0    2.76    0.44
   9   2   0    2.86    0.54
  10  -2   0  207.13    8.64
 -10  -2   0  199.53    8.44
  10  -2   0  210.67    8.60
 -10  -2   0  211.47    8.65
  10   2   0  201.70    8.51
  10   2   0  210.01    8.57
  10   2   0  204.59    8.67
  10   2   0  197.59    8.50
 -11  -2   0   98.70    4.28
  11  -2   0   96.34    4.22
  11  -2   0   95.32    4.17
 -11  -2   0  100.83    4.11
  11   2   0   96.04    4.22
  11   2   0   93.39    4.30
  11   2   0   96.56    4.17
  12  -2   0   47.58    2.23
  12  -2   0   48.95    2.24
 -12  -2   0   49.73    2.20
 -12  -2   0   49.70    2.35
  12   2   0   53.11    2.43
  12   2   0   53.56    2.25
  12   2   0   50.96    2.34
 -13  -2   0   15.32    0.75
  13   2   0   15.12    0.85
  13   2   0   15.36    0.92
   0   3   0    0.23    0.19
   0   3   0   -0.02    0.19
   0   3   0   -0.36    0.23
  -1  -3   0   17.17    0.91
  -1  -3   0   17.99    1.18
  -1   3   0   16.13    1.30
   1   3   0   15.75    1.19
  -1   3   0   17.95    0.96
   1   3   0   18.02    1.15
   1   3   0   17.17    0.96
  -2  -3   0  306.67   12.40
  -2  -3   0  290.39   11.91
  -2   3   0  293.71   11.91
   2   3   0  266.55   11.95
  -2   3   0  302.31   12.59
  -3  -3   0  369.21   15.57
  -3  -3   0  376.31   15.01
   3   3   0  364.33   15.15
  -3   3   0  352.51   14.96
  -3   3   0  380.08   15.78
  -4  -3   0   55.86    2.46
  -4  -3   0   59.76    2.60
  -4  -3   0   56.49    3.18
   4   3   0   54.03    2.48
  -4   3   0   57.30    2.51
   4   3   0   55.91    2.61
  -5  -3   0   33.51    1.71
  -5  -3   0   32.64    1.56
   5   3   0   36.44    1.94
  -5   3   0   34.17    1.61
   5   3   0   33.67    1.67
   5   3   0   33.78    1.62
  -6  -3   0   37.06    1.84
  -6  -3   0   35.52    1.66
   6   3   0   34.24    1.75
   6   3   0   34.43    1.79
   6   3   0   37.48    1.73
  -7  -3   0    3.68    0.46
   7   3   0    4.61    0.54
  -7   3   0    4.59    0.41
   7   3   0    3.82    0.57
  -8  -3   0   17.72    1.02
  -8  -3   0   17.41    1.17
   8  -3   0   19.09    1.12
   8   3   0   19.26    1.12
   8   3   0   18.96    1.09
   8   3   0   16.91    1.17
   8   3   0   19.44    1.11
  -8   3   0   18.66    0.99
  -9  -3   0    3.53    0.56
  -9  -3   0    2.61    0.43
   9   3   0    3.35    0.48
   9   3   0    2.99    0.44
   9   3   0    3.57    0.72
  -9   3   0    3.49    0.32
   9   3   0    3.33    0.57
 -10  -3   0   90.72    3.86
 -10  -3   0   92.32    4.08
  10   3   0   89.11    3.92
  10   3   0   92.18    4.06
  10   3   0   89.09    3.95
  10   3   0   91.37    3.94
 -11  -3   0  123.92    5.12
 -11  -3   0  121.38    5.30
  11   3   0  117.89    5.20
  11   3   0  135.36    5.44
  11   3   0  117.28    5.35
 -12  -3   0   50.21    2.58
 -12  -3   0   57.67    2.34
  12   3   0   56.98    2.35
  12   3   0   54.48    2.45
  12   3   0   51.86    2.40
   0  -4   0   48.36    2.41
   0   4   0   44.40    2.16
   0   4   0   45.10    2.20
   1  -4   0   42.36    2.19
  -1  -4   0   43.91    2.28
  -1   4   0   40.59    2.05
   1   4   0   43.37    1.87
   1   4   0   40.85    2.02
  -1   4   0   39.29    1.98
  -2  -4   0   17.55    0.87
   2  -4   0   18.68    1.17
  -2  -4   0   18.26    1.29
   2   4   0   17.54    0.96
  -2   4   0   16.12    0.91
   2   4   0   18.67    1.10
  -2   4   0   17.78    1.08
   2   4   0   17.24    0.90
   2   4   0   18.27    1.06
  -2   4   0   16.64    1.02
  -3  -4   0   -0.21    0.30
  -3  -4   0   -0.04    0.26
  -3  -4   0    0.14    0.20
   3  -4   0   -0.14    0.23
  -3   4   0    0.93    0.32
  -3   4   0    0.13    0.18
  -3   4   0    0.20    0.25
   3   4   0    0.20    0.29
   3   4   0    0.04    0.22
   3   4   0    0.06    0.18
  -4  -4   0    4.30    0.55
  -4  -4   0    4.98    0.48
  -4  -4   0    5.48    0.74
   4  -4   0    4.79    0.54
  -4   4   0    5.77    0.60
  -4   4   0    4.39    0.43
  -4   4   0    4.83    0.57
   4   4   0    4.53    0.63
   4   4   0    5.65    0.50
  -5  -4   0    8.64    0.90
  -5  -4   0    8.36    0.72
  -5  -4   0    7.55    0.60
   5  -4   0    8.48    0.58
  -5   4   0    8.80    0.72
  -5   4   0    8.53    0.59
   5   4   0    8.54    0.65
   5   4   0    8.33    0.78
  -6  -4   0   18.43    1.02
  -6  -4   0   19.51    1.35
  -6  -4   0   20.37    1.23
   6   4   0   19.46    1.08
  -6   4   0   19.02    1.12
   6   4   0   19.39    1.17
  -6   4   0   18.06    0.98
  -7  -4   0    2.42    0.45
  -7  -4   0    1.10    0.29
   7   4   0    1.35    0.34
  -7   4   0    1.58    0.32
   7   4   0    1.73    0.42
   7   4   0    1.91    0.45
  -8  -4   0   11.33    0.74
  -8  -4   0   12.43    0.88
   8   4   0   11.67    0.78
   8   4   0   12.20    0.86
   8   4   0   10.96    0.90
  -8   4   0   11.90    0.75
   8   4   0   11.54    0.78
  -9  -4   0   42.80    1.89
  -9  -4   0   42.97    2.46
   9   4   0   41.52    1.97
   9   4   0   41.57    1.93
  -9   4   0   41.12    1.91
   9   4   0   43.18    1.97
   9   4   0   39.37    2.01
 -10  -4   0    0.00    0.24
 -10  -4   0    0.14    0.20
  10   4   0   -0.05    0.46
  10   4   0    0.17    0.25
  10   4   0    0.10    0.21
 -11  -4   0    0.69    0.19
  11   4   0    0.70    0.22
  11   4   0    0.39    0.30
   0  -5   0   -0.20    0.29
   0   5   0   -0.14    0.26
   0   5   0   -0.02    0.25
   0   5   0   -0.11    0.19
  -1  -5   0   71.92    3.58
   1  -5   0   74.87    3.52
   1   5   0   77.85    3.44
  -1   5   0   74.73    3.22
  -1   5   0   79.75    3.51
   1   5   0   71.46    3.34
  -1   5   0   75.00    3.34
  -2  -5   0  139.03    6.16
   2  -5   0  133.66    5.99
  -2   5   0  138.15    5.85
   2   5   0  138.41    5.89
  -2   5   0  141.23    5.76
  -2   5   0  140.16    6.58
  -3  -5   0   18.62    1.32
   3  -5   0   18.36    1.13
   3   5   0   18.44    1.15
  -3   5   0   18.98    1.01
  -3   5   0   19.76    1.20
  -4  -5   0   31.14    1.36
   4  -5   0   31.59    1.52
  -4  -5   0   27.51    1.76
   4   5   0   29.30    1.43
  -4   5   0   32.50    1.67
  -4   5   0   31.84    1.48
   4   5   0   31.95    1.69
  -5  -5   0    0.07    0.31
  -5  -5   0   -0.04    0.18
   5   5   0    0.27    0.27
  -5   5   0    0.24    0.19
  -5   5   0    0.09    0.24
  -6  -5   0   11.59    0.64
  -6  -5   0    9.60    0.88
  -6   5   0   10.72    0.78
  -6   5   0   11.41    0.64
   6   5   0   11.89    0.83
   6   5   0   10.19    0.67
   6   5   0   10.43    0.66
  -7  -5   0    1.25    0.27
  -7  -5   0    1.69    0.39
  -7   5   0    1.10    0.26
  -7   5   0    1.31    0.22
   7   5   0    1.34    0.37
   7   5   0    1.35    0.29
   7   5   0    1.35    0.28
  -8  -5   0    3.16    0.34
   8   5   0    3.39    0.35
  -8   5   0    3.43    0.53
   8   5   0    4.11    0.46
  -9  -5   0   29.15    1.34
   9   5   0   27.31    1.29
   9   5   0   29.91    1.36
   0  -6   0   14.45    0.94
   0   6   0   13.34    0.80
   0   6   0   11.46    1.02
   1  -6   0  177.63    7.92
  -1  -6   0  185.87    8.01
  -1   6   0  195.30    7.95
  -1   6   0  201.18    7.79
  -2  -6   0    2.12    0.42
   2  -6   0    2.35    0.37
  -2   6   0    2.82    0.41
   2   6   0    1.65    0.47
   3  -6   0    1.60    0.27
  -3  -6   0    1.81    0.48
  -3   6   0    2.04    0.35
   3   6   0    1.43    0.30
  -4  -6   0   32.39    1.78
   4   6   0   38.46    1.68
  -4   6   0   36.19    1.76
  -5  -6   0   14.21    0.89
  -5   6   0   12.83    0.92
   5   6   0   15.50    0.81
  -6  -6   0   31.59    1.64
   6   6   0   38.27    1.59
  14   0  -1    0.10    0.44
  14   0  -1    0.08    0.19
  13   0  -1    8.76    0.97
  13   0  -1    7.70    0.64
  12   0  -1   -0.29    0.30
  12   0  -1    0.02    0.27
 -12   0   1    0.11    0.14
  11   0  -1  307.70   12.80
  11   0  -1  308.98   12.74
 -11   0   1  311.06   12.61
  10   0  -1    0.47    0.36
  10   0  -1    0.47    0.35
   9   0  -1   25.02    1.38
   9   0  -1   27.01    1.49
   9   0  -1   27.81    1.43
  -9   0   1   25.82    1.24
   8   0  -1   -0.18    0.13
   8   0  -1    0.30    0.19
   8   0  -1    0.41    0.27
  -8   0   1    0.06    0.09
   8   0  -1    0.09    0.20
  -7   0   1    1.23    0.14
  -7   0   1    1.67    0.41
  -6   0   1   -0.08    0.23
  -6   0   1   -0.24    0.10
  -5   0   1    2.05    0.24
  -5   0   1    1.47    0.36
  -4   0   1   -0.14    0.16
  -4   0   1    0.02    0.10
  -3   0   1  339.87   13.85
  -3   0   1  347.16   13.98
   2   0  -1    0.05    0.10
  -2   0   1    0.04    0.09
  -1   0   1 1006.32   41.21
   1   0  -1  948.20   40.89
   0   0  -1    0.10    0.05
   0   0   1    0.15    0.06
   0   0   1    0.07    0.06
  -1   0  -1  128.82    5.28
   1   0   1  130.34    5.28
   2   0   1    0.71    0.18
  -2   0  -1    0.15    0.14
   3   0   1   15.97    0.88
  -3   0  -1   15.18    0.87
  -4   0  -1    0.28    0.14
  -4   0  -1    0.01    0.17
  -5   0  -1    2.08    0.25
  -5   0  -1    2.40    0.44
  -6   0  -1    0.20    0.22
  -6   0  -1    0.18    0.09
  -6   0  -1   -0.04    0.08
  -7   0  -1  294.87   13.22
   7   0   1  334.89   12.80
  -7   0  -1  301.20   12.49
   8   0   1   -0.02    0.25
   8   0   1    0.05    0.18
   8   0   1    0.06    0.25
  -8   0  -1    0.12    0.09
   9   0   1  289.69   12.23
   9   0   1  310.49   12.34
  10   0   1    0.19    0.31
 -10   0  -1   -0.12    0.15
  10   0   1    0.23    0.42
  11   0   1   51.55    2.46
 -11   0  -1   47.93    2.23
  12   0   1    0.07    0.32
  12   0   1    0.05    0.26
 -12   0  -1   -0.24    0.15
  13   0   1   34.12    1.70
  13   0   1   33.68    1.62
  14   0   1    0.33    0.25
  14   1  -1    0.53    0.29
  14   1  -1    0.56    0.25
  13  -1  -1    2.53    0.40
  13  -1  -1    3.40    0.41
 -13  -1   1    2.94    0.37
  13   1  -1    3.33    0.46
  13   1  -1    4.56    0.65
  12  -1  -1   61.81    2.88
  12  -1  -1   64.78    2.88
  12   1  -1   59.35    2.84
  12   1  -1   64.05    2.95
 -11  -1   1   36.64    1.80
  11  -1  -1   35.89    2.06
  11  -1  -1   38.05    2.14
  11   1  -1   35.70    1.82
  11   1  -1   39.10    2.27
 -10  -1   1   10.14    0.72
  10  -1  -1   10.63    0.87
  10  -1  -1   10.34    0.85
  10   1  -1   10.43    0.80
  10   1  -1   10.34    0.81
  10   1  -1   10.94    0.96
  10   1  -1   10.49    0.73
  -9  -1   1  102.34    4.31
   9  -1  -1  100.08    4.38
   9  -1  -1  103.60    4.39
   9   1  -1   97.67    4.66
   9   1  -1   93.25    4.28
   9   1  -1  113.92    4.54
   9   1  -1   87.79    4.64
  -8  -1   1   87.07    3.70
   8  -1  -1   89.42    3.77
   8  -1  -1   81.37    3.75
   8   1  -1   83.76    3.69
   8   1  -1   87.02    3.82
  -8   1   1   76.97    4.20
   8   1  -1   87.13    3.69
   8   1  -1   91.38    3.74
  -7  -1   1  150.47    7.00
  -7  -1   1  151.04    6.19
   7   1  -1  146.82    6.19
   7   1  -1  147.12    6.30
  -7   1   1  150.68    6.54
   7   1  -1  153.07    6.23
  -7   1   1  146.42    6.65
  -6  -1   1  645.56   26.23
  -6  -1   1  621.43   25.62
  -6   1   1  645.77   25.92
  -6   1   1  630.32   25.92
  -5  -1   1   97.35    4.14
  -5  -1   1  102.49    4.63
  -5   1   1  102.10    4.46
  -5   1   1   98.11    4.37
  -4  -1   1  197.86    8.31
  -4  -1   1  185.94    7.94
  -4   1   1  198.58    8.23
  -4   1   1  200.12    8.11
  -3  -1   1  546.89   22.79
  -3  -1   1  560.15   23.05
   3   1  -1  596.63   22.73
  -3   1   1  566.91   23.04
  -2  -1   1  197.50    8.19
  -2   1   1  199.03    8.22
  -1  -1   1  419.67   16.99
   1   1  -1  416.78   16.98
  -1   1   1  426.59   17.09
   0  -1  -1  300.74   12.34
   0  -1   1  305.29   12.26
   0   1   1  301.27   12.36
   0   1   1  310.88   12.35
  -1  -1  -1  345.10   13.86
   1   1   1  341.19   13.86
   1   1   1  336.63   13.76
  -2  -1  -1    5.33    0.51
   2   1   1    5.78    0.31
  -2   1  -1    5.85    0.30
   2   1   1    5.48    0.51
   3   1   1 1607.61   77.86
  -3   1  -1 1713.00   68.60
   3   1   1 1562.26   76.64
  -3   1  -1 1614.66   67.54
  -4  -1  -1  337.46   14.14
  -4  -1  -1  357.01   14.58
   4   1   1  361.01   14.54
  -4   1  -1  330.73   14.26
  -4   1  -1  370.26   14.52
  -5  -1  -1  540.10   22.48
  -5  -1  -1  524.10   21.92
  -5   1  -1  556.22   22.17
  -5   1  -1  561.83   22.32
  -6  -1  -1   63.36    2.73
  -6  -1  -1   64.33    3.35
  -6   1  -1   61.98    3.03
  -6   1  -1   65.57    3.10
  -7  -1  -1  497.68   20.90
  -7  -1  -1  605.73   22.89
   7  -1   1  508.16   21.03
  -7   1  -1  528.31   21.32
   7   1   1  502.83   20.91
   7   1   1  536.13   20.96
  -7   1  -1  485.51   21.32
   7   1   1  491.04   21.00
   8  -1   1   51.80    2.39
  -8  -1  -1   50.77    2.30
   8  -1   1   50.74    2.39
   8   1   1   48.22    2.29
   8   1   1   53.06    2.36
   8   1   1   52.61    2.31
   8   1   1   50.91    2.44
  -9  -1  -1    9.65    0.66
   9  -1   1    8.45    0.77
   9  -1   1    8.48    0.79
   9   1   1    9.48    0.86
   9   1   1    7.81    0.66
   9   1   1   10.89    0.74
   9   1   1    9.02    0.67
  10  -1   1   26.19    1.50
  10  -1   1   26.84    1.47
 -10  -1  -1   26.66    1.40
  10   1   1   27.71    1.58
  10   1   1   25.23    1.36
  10   1   1   27.74    1.45
  10   1   1   27.32    1.37
  11  -1   1    7.15    0.66
 -11  -1  -1    6.16    0.55
  11  -1   1    7.20    0.72
  11   1   1    6.82    0.65
  11   1   1    7.85    0.84
 -12  -1  -1    0.66    0.22
  12  -1   1    0.23    0.34
  12  -1   1    0.78    0.30
  12   1   1    0.64    0.34
  12   1   1    0.79    0.40
  13  -1   1  163.78    6.80
  13  -1   1  170.28    6.86
  13   1   1  162.29    6.87
  13   1   1  165.35    6.91
  14   1   1    3.26    0.30
  14   1   1    3.26    0.40
 -13  -2   1  155.11    6.16
  13   2  -1  153.53    6.32
  13   2  -1  144.28    6.26
 -12  -2   1    0.37    0.19
 -12  -2   1    0.39    0.20
  12  -2  -1    0.79    0.26
  12   2  -1    0.11    0.25
  12   2  -1    0.46    0.27
  12   2  -1    0.77    0.40
  11  -2  -1   24.81    1.38
 -11  -2   1   23.57    1.21
  11  -2  -1   24.06    1.30
 -11  -2   1   24.70    1.37
  11   2  -1   24.62    1.44
  11   2  -1   25.19    1.33
  11   2  -1   24.45    1.35
 -10  -2   1   12.08    0.87
  10  -2  -1   11.62    0.92
 -10  -2   1   11.46    0.73
  10  -2  -1   11.97    0.85
  10   2  -1   12.31    0.86
  10   2  -1   11.99    0.85
  10   2  -1   12.37    0.82
  10   2  -1   12.28    1.03
   9  -2  -1   38.23    1.85
  -9  -2   1   37.57    1.90
  -9  -2   1   36.75    1.75
   9  -2  -1   36.12    1.94
   9   2  -1   37.38    1.81
   9   2  -1   36.66    1.83
   9   2  -1   39.14    1.86
   9   2  -1   37.58    1.97
   8  -2  -1  283.40   11.86
  -8  -2   1  284.56   11.78
  -8  -2   1  298.46   11.93
   8  -2  -1  288.39   12.01
   8   2  -1  286.09   11.96
   8   2  -1  281.58   11.83
   8   2  -1  293.18   11.84
   8   2  -1  296.43   11.87
  -7  -2   1    5.34    0.43
  -7  -2   1    5.49    0.53
   7   2  -1    5.53    0.62
   7   2  -1    5.35    0.48
   7   2  -1    6.00    0.51
   7   2  -1    5.49    0.51
  -6  -2   1  138.83    5.75
  -6  -2   1  138.90    6.52
  -6   2   1  151.61    6.89
  -6   2   1  132.14    5.55
  -6   2   1  132.64    5.84
  -6   2   1  130.21    5.97
   6   2  -1  136.48    5.68
   6   2  -1  134.41    5.70
  -5  -2   1  170.80    7.06
  -5  -2   1  170.36    7.66
  -5   2   1  170.58    7.10
  -5   2   1  168.09    7.21
  -5   2   1  165.73    6.90
  -5   2   1  175.64    7.59
  -4  -2   1    8.06    0.81
  -4  -2   1    7.20    0.65
  -4   2   1    6.96    0.53
  -4   2   1    7.08    0.80
  -4   2   1    7.21    0.41
  -3  -2   1  576.56   23.30
  -3   2   1  567.97   22.97
  -3   2   1  573.04   23.56
  -3   2   1  576.49   22.85
   3   2  -1  550.54   23.02
  -2  -2   1    6.20    0.60
  -2  -2   1    5.71    0.43
  -2   2   1    5.93    0.68
   2   2  -1    5.58    0.42
  -2   2   1    6.01    0.39
  -1  -2   1  100.93    4.39
  -1  -2   1   97.76    4.22
   1   2  -1  103.34    4.23
  -1   2   1   97.51    4.21
  -1   2   1  101.27    4.52
   1   2  -1  104.10    4.36
  -1   2   1  106.80    4.35
   0  -2  -1  277.93   11.51
   0  -2   1  282.36   11.41
   0   2   1  276.32   11.35
   0   2  -1  283.29   11.37
   0   2   1  287.29   11.51
   0   2   1  273.15   11.58
   0   2  -1  278.33   11.34
  -1  -2  -1   87.50    3.67
  -1  -2  -1   90.01    3.91
   1   2   1   90.33    3.89
  -1   2  -1   85.25    3.65
   1   2   1   87.06    3.84
   1   2   1   85.60    3.68
  -2  -2  -1 1052.77   40.95
  -2  -2  -1 1004.62   40.59
   2   2   1  996.18   40.68
   2   2   1 1029.45   40.90
   2   2   1  976.98   40.58
  -3  -2  -1    0.78    0.26
   3   2   1    0.90    0.20
  -3   2  -1    0.90    0.39
   3   2   1    0.82    0.36
  -3   2  -1    0.90    0.17
  -4  -2  -1  137.79    6.29
  -4  -2  -1  140.91    5.79
  -4   2  -1  135.55    5.65
  -4   2  -1  141.46    6.31
  -5  -2  -1    0.37    0.20
  -5   2  -1    0.63    0.34
  -5   2  -1    0.18    0.08
  -6  -2  -1    2.06    0.35
  -6   2  -1    2.59    0.71
   6   2   1    2.46    0.33
  -6   2  -1    1.60    0.18
   6   2   1    2.55    0.42
   6   2   1    1.92    0.33
  -7  -2  -1    9.04    0.72
   7  -2   1    8.00    0.61
   7  -2   1    9.05    0.69
   7   2   1    8.68    0.62
   7   2   1    8.26    0.63
   7   2   1    7.92    0.71
  -8  -2  -1   11.37    0.83
   8  -2   1   11.36    0.82
  -8  -2  -1   10.02    0.69
   8  -2   1   11.25    0.86
   8   2   1   13.60    1.01
   8   2   1   11.01    0.78
   8   2   1   11.74    1.10
   8   2   1   12.72    1.32
   9  -2   1   35.41    1.81
  -9  -2  -1   37.21    1.84
  -9  -2  -1   34.11    1.66
   9  -2   1   34.99    1.78
   9   2   1   35.96    1.74
   9   2   1   35.60    1.77
   9   2   1   34.56    1.89
   9   2   1   34.52    1.72
 -10  -2  -1  103.55    4.61
  10   2   1  106.56    4.51
  10   2   1  104.34    4.54
  10   2   1  104.73    4.65
  11  -2   1   76.67    3.46
 -11  -2  -1   85.03    3.42
  11  -2   1   76.85    3.47
 -11  -2  -1   78.46    3.57
  11   2   1   79.09    3.61
  11   2   1   80.43    3.44
  11   2   1   78.01    3.45
  11   2   1   78.77    3.51
 -12  -2  -1    7.22    0.48
 -12  -2  -1    8.08    0.60
  12  -2   1    6.04    0.54
  12   2   1    6.56    0.59
  12   2   1    7.78    0.71
 -13  -2  -1    1.32    0.19
  13   2   1    1.42    0.35
  13   2   1    1.36    0.28
 -12  -3   1   64.95    2.64
 -12  -3   1   60.04    2.77
  12   3  -1   61.09    2.76
  12   3  -1   61.88    2.72
  12   3  -1   61.41    2.69
 -11  -3   1  183.11    7.44
 -11  -3   1  182.82    7.64
  11   3  -1  176.89    7.60
  11   3  -1  180.45    7.54
  11   3  -1  183.15    7.51
 -10  -3   1  124.57    5.46
  10  -3  -1  123.07    5.33
 -10  -3   1  124.90    5.25
  10   3  -1  127.40    5.46
  10   3  -1  125.15    5.33
  10   3  -1  130.65    5.37
  10   3  -1  123.16    5.30
  -9  -3   1   81.65    3.54
  -9  -3   1   84.56    3.76
  -9   3   1   81.93    3.52
   9   3  -1   83.91    3.60
   9   3  -1   79.86    3.61
   9   3  -1   80.21    3.61
   9   3  -1   82.46    3.74
   8  -3  -1  496.69   19.74
  -8  -3   1  470.24   19.50
  -8  -3   1  490.57   19.73
   8   3  -1  490.28   19.58
  -8   3   1  485.21   19.53
   8   3  -1  473.78   19.59
   8   3  -1  480.08   19.59
   8   3  -1  471.62   19.70
  -7  -3   1   14.30    1.01
   7  -3  -1   15.87    1.03
  -7  -3   1   14.14    0.87
   7   3  -1   15.85    0.93
   7   3  -1   14.68    0.91
  -7   3   1   14.70    0.84
   7   3  -1   14.28    0.97
  -6  -3   1   85.90    3.75
  -6  -3   1   81.66    3.57
   6  -3  -1   86.01    3.78
   6   3  -1   82.43    3.66
   6   3  -1   81.39    3.72
   6   3  -1   85.04    3.63
  -6   3   1   82.91    3.70
  -5  -3   1    0.90    0.22
  -5  -3   1    1.11    0.29
   5   3  -1    2.15    0.33
   5   3  -1    1.82    0.40
  -5   3   1    1.64    0.27
   5   3  -1    1.51    0.32
  -4  -3   1    0.23    0.16
  -4  -3   1    0.85    0.32
  -4  -3   1    0.39    0.25
   4   3  -1    0.79    0.29
  -4   3   1    0.46    0.19
   4   3  -1   -0.01    0.25
  -3  -3   1  440.40   18.23
  -3  -3   1  438.92   17.69
  -3   3   1  431.82   18.37
  -3   3   1  440.20   17.66
   3   3  -1  425.93   17.88
  -2  -3   1    9.30    0.63
  -2  -3   1    8.94    0.85
   2   3  -1    8.82    0.82
  -2   3   1    9.67    0.61
   2   3  -1    9.74    0.65
  -2   3   1    8.32    0.92
  -2   3   1    9.56    0.64
  -1  -3   1  895.63   35.83
  -1  -3   1  859.15   35.51
   1   3  -1  898.86   35.56
  -1   3   1  876.32   36.08
  -1   3   1  825.98   35.54
   1   3  -1  874.35   36.00
  -1   3   1  955.66   35.77
   0  -3  -1  345.98   14.15
   0  -3   1  339.91   13.98
   0   3   1  340.74   14.32
   0   3   1  340.36   13.90
   0   3  -1  333.18   14.39
   0   3  -1  331.85   13.88
   0   3   1  354.68   14.13
  -1  -3  -1   85.99    3.70
   1   3   1   85.91    4.07
   1   3   1   87.80    4.05
  -1   3  -1   84.65    4.28
   1   3   1   89.74    3.77
  -1   3  -1   87.77    3.75
  -2  -3  -1  127.04    5.72
  -2   3  -1  123.53    5.89
  -2   3  -1  124.64    5.24
   2   3   1  123.03    5.69
  -3  -3  -1  227.17    8.62
  -3  -3  -1  204.95    9.20
  -3  -3  -1  200.46    8.60
   3   3   1  206.73    8.71
  -3   3  -1  207.78    8.57
  -3   3  -1  199.62    9.30
  -4  -3  -1   81.88    4.33
  -4  -3  -1   85.91    3.71
   4   3   1   83.65    3.62
  -4   3  -1   86.12    3.64
  -5  -3  -1  234.07    9.27
  -5  -3  -1  211.16    9.00
   5   3   1  210.98    9.09
  -5   3  -1  224.61    9.06
   5   3   1  221.08    9.06
  -6  -3  -1  135.45    5.79
  -6  -3  -1  138.03    5.96
   6   3   1  143.86    5.86
   6   3   1  139.20    5.94
   6   3   1  139.26    5.89
  -7  -3  -1  176.35    7.38
  -7  -3  -1  177.71    7.57
   7   3   1  183.51    7.44
   7   3   1  179.86    7.46
   7   3   1  172.33    7.92
  -7   3  -1  179.06    7.39
  -8  -3  -1    5.99    0.69
  -8  -3  -1    5.84    0.55
   8   3   1    6.22    0.62
   8   3   1    6.33    0.72
   8   3   1    7.32    0.66
  -8   3  -1    6.55    0.48
   8   3   1    6.06    0.63
  -9  -3  -1    8.95    0.83
   9   3   1   10.08    1.24
   9   3   1   12.01    0.94
  -9   3  -1    9.93    0.59
   9   3   1    9.24    0.88
 -10  -3  -1    4.91    0.48
 -10  -3  -1    4.92    0.59
  10   3   1    4.70    0.53
  10   3   1    5.11    0.69
  10   3   1    4.52    0.53
  10   3   1    5.36    0.59
 -11  -3  -1    5.95    0.59
  11   3   1    6.62    0.70
  11   3   1    6.42    0.53
  11   3   1    6.29    0.54
  11   3   1    6.50    0.56
 -12  -3  -1   11.91    0.63
  12   3   1   11.38    0.69
  12   3   1   10.66    0.74
 -11  -4   1    2.30    0.29
  11   4  -1    1.70    0.30
  11   4  -1    1.90    0.29
 -10  -4   1    0.55    0.24
  10   4  -1    0.72    0.30
  10   4  -1    0.39    0.28
  10   4  -1    0.39    0.23
  -9  -4   1  101.57    4.19
  -9   4   1   97.29    4.23
   9   4  -1  102.14    4.24
   9   4  -1   96.74    4.25
  -8  -4   1   44.93    2.02
  -8  -4   1   45.96    2.24
   8   4  -1   44.92    2.08
   8   4  -1   44.10    2.12
   8   4  -1   43.78    2.20
   8   4  -1   45.16    2.07
  -8   4   1   42.63    2.08
  -7  -4   1  149.77    6.83
  -7  -4   1  157.13    6.63
   7   4  -1  172.23    6.74
   7   4  -1  161.34    6.69
   7   4  -1  166.63    6.76
   7   4  -1  149.45    7.37
  -7   4   1  162.28    6.77
  -6  -4   1  201.28    8.61
  -6  -4   1  208.74    8.83
  -6  -4   1  203.40    8.40
   6   4  -1  205.76    8.46
  -6   4   1  206.38    8.57
   6   4  -1  209.20    8.54
  -6   4   1  197.64    8.39
   5  -4  -1  173.51    7.11
  -5  -4   1  171.91    7.28
  -5  -4   1  170.59    7.49
  -5  -4   1  172.55    7.07
   5   4  -1  171.23    7.12
  -5   4   1  178.07    7.27
  -5   4   1  161.12    7.22
   5   4  -1  172.51    7.21
  -4  -4   1   19.14    1.35
  -4  -4   1   19.20    1.13
  -4  -4   1   18.23    1.00
   4  -4  -1   17.98    1.11
   4  -4  -1   21.16    1.17
   4   4  -1   19.26    1.02
   4   4  -1   20.18    1.16
  -4   4   1   19.36    1.15
  -4   4   1   16.95    0.97
  -4   4   1   17.39    1.12
  -3  -4   1  139.76    6.07
   3  -4  -1  142.07    6.17
  -3  -4   1  141.31    5.89
  -3  -4   1  148.58    6.38
  -3   4   1  144.57    6.09
   3   4  -1  138.25    6.04
   3   4  -1  142.70    5.95
  -3   4   1  152.38    6.15
  -3   4   1  145.41    5.94
   3   4  -1  137.64    6.02
  -2  -4   1  171.08    7.03
  -2  -4   1  178.61    7.52
   2  -4  -1  169.59    7.40
  -2   4   1  171.84    7.10
   2   4  -1  165.63    7.21
  -2   4   1  180.88    7.32
  -2   4   1  172.26    7.25
   2   4  -1  171.42    7.23
   1  -4  -1    2.53    0.50
  -1  -4   1    2.27    0.52
  -1   4   1    2.07    0.39
   1   4  -1    2.41    0.40
  -1   4   1    2.45    0.34
   1   4  -1    2.55    0.35
  -1   4   1    2.71    0.43
   0  -4  -1    0.49    0.31
   0  -4   1    0.28    0.31
   0   4  -1    0.23    0.24
   0   4   1    0.27    0.18
   0   4  -1    0.34    0.19
   0   4   1    0.40    0.30
   0   4   1    0.55    0.27
   0   4  -1    0.51    0.28
   1  -4   1  485.89   18.72
  -1  -4  -1  457.44   18.79
   1   4   1  448.68   18.51
  -1   4  -1  447.27   18.35
   1   4   1  448.60   18.34
  -1   4  -1  451.51   18.54
  -1   4  -1  443.57   18.47
  -2  -4  -1  151.37    6.29
  -2  -4  -1  153.37    6.79
   2  -4   1  153.85    6.60
   2   4   1  155.45    6.51
  -2   4  -1  150.98    6.45
  -2   4  -1  156.41    6.54
   2   4   1  155.36    6.52
   2   4   1  157.48    6.33
   2   4   1  149.55    6.37
  -3  -4  -1  638.99   26.12
  -3  -4  -1  664.26   26.47
  -3  -4  -1  638.60   25.94
   3  -4   1  655.51   26.17
  -3   4  -1  617.90   25.96
  -3   4  -1  668.29   26.17
  -3   4  -1  639.59   26.19
   3   4   1  639.76   26.01
   3   4   1  642.94   26.12
  -4  -4  -1  150.17    6.53
  -4  -4  -1  141.56    5.90
  -4  -4  -1  145.92    6.12
  -4   4  -1  147.64    6.10
   4   4   1  144.42    6.13
   4   4   1  136.89    6.04
  -4   4  -1  132.32    5.89
   5  -4   1  123.50    4.96
  -5  -4  -1  119.34    4.98
  -5  -4  -1  118.71    5.19
  -5  -4  -1  115.63    5.41
   5   4   1  116.39    5.12
  -5   4  -1  114.24    4.96
  -5   4  -1  120.66    5.14
   5   4   1  121.56    5.04
  -6  -4  -1   78.05    3.56
  -6  -4  -1   74.35    3.33
  -6  -4  -1   75.09    3.72
  -6   4  -1   81.19    3.48
  -6   4  -1   74.18    3.29
   6   4   1   79.52    3.41
   6   4   1   79.38    3.47
  -7  -4  -1    7.56    0.62
  -7  -4  -1    8.21    0.75
   7   4   1    7.69    0.66
   7   4   1    8.03    0.79
  -7   4  -1    8.58    0.63
  -8  -4  -1    6.30    0.55
  -8  -4  -1    6.33    0.67
   8   4   1    4.51    0.63
   8   4   1    6.40    0.57
   8   4   1    6.54    0.64
   8   4   1    5.81    0.56
  -8   4  -1    6.73    0.51
  -9  -4  -1   25.10    1.40
  -9  -4  -1   26.11    1.24
   9   4   1   25.51    1.30
   9   4   1   21.52    1.32
   9   4   1   25.60    1.30
  -9   4  -1   24.40    1.22
   9   4   1   26.72    1.29
 -10  -4  -1    0.79    0.22
  10   4   1    0.72    0.25
  10   4   1    0.56    0.23
  10   4   1    1.40    0.31
 -11  -4  -1   16.61    0.77
  11   4   1   15.83    0.79
  11   4   1   13.73    0.79
   9   5  -1    5.98    0.49
   9   5  -1    5.16    0.37
  -8  -5   1   75.11    3.01
   8   5  -1   74.40    3.13
  -8   5   1   70.27    3.02
   8   5  -1   69.33    3.06
  -7  -5   1    3.02    0.53
  -7  -5   1    2.15    0.29
  -7   5   1    2.69    0.40
   7   5  -1    2.31    0.33
  -7   5   1    2.64    0.30
   7   5  -1    2.30    0.38
  -6  -5   1    6.14    0.46
  -6  -5   1    6.06    0.71
   6   5  -1    5.77    0.62
   6   5  -1    6.00    0.49
   6   5  -1    6.11    0.48
  -6   5   1    5.88    0.46
  -6   5   1    5.43    0.58
  -5  -5   1    9.57    0.88
  -5  -5   1    9.68    0.57
   5  -5  -1    8.52    0.54
  -5   5   1   10.84    0.64
  -5   5   1    9.74    0.78
   5   5  -1    9.88    0.60
   5   5  -1    9.40    0.77
   5   5  -1    9.86    0.64
   4  -5  -1   88.24    3.81
  -4  -5   1   81.34    4.05
  -4   5   1   88.19    3.94
   4   5  -1   91.38    3.94
  -4   5   1   90.30    3.72
  -4   5   1   84.79    3.77
   3  -5  -1  193.44    8.21
  -3  -5   1  172.18    8.34
   3   5  -1  207.04    8.17
  -3   5   1  200.52    8.24
  -3   5   1  200.58    8.27
  -3   5   1  196.33    8.01
   2  -5  -1  231.18   10.04
  -2  -5   1  222.81   10.14
  -2   5   1  256.97   10.71
  -2   5   1  244.58    9.79
  -2   5   1  235.29    9.91
   2   5  -1  232.95    9.88
   2   5  -1  255.32   10.32
  -1  -5   1  130.46    5.83
   1  -5  -1  137.24    5.83
   1   5  -1  125.92    5.73
  -1   5   1  132.51    5.47
   1   5  -1  127.22    5.56
  -1   5   1  131.87    5.61
  -1   5   1  131.47    5.79
   0  -5  -1   64.64    3.21
   0  -5   1   66.45    3.17
   0   5  -1   61.57    2.81
   0   5   1   66.47    3.00
   0   5   1   69.27    3.10
   0   5   1   67.06    2.85
   0   5  -1   65.22    3.03
   0   5  -1   61.90    2.92
  -1  -5  -1    4.03    0.73
   1  -5   1    3.84    0.62
   1   5   1    4.57    0.44
   1   5   1    4.59    0.62
  -1   5  -1    5.35    0.54
  -1   5  -1    6.28    0.93
  -1   5  -1    4.82    0.47
   1   5   1    4.31    0.62
   2  -5   1   60.69    2.90
  -2  -5  -1   60.34    3.11
  -2   5  -1   64.61    2.71
  -2   5  -1   60.77    2.75
   2   5   1   60.28    2.84
  -2   5  -1   63.79    2.97
  -3  -5  -1    8.64    0.90
   3  -5   1    7.65    0.67
  -3   5  -1    8.31    0.59
  -3   5  -1    8.31    0.74
   3   5   1    6.34    0.65
   3   5   1    7.67    0.75
   4  -5   1   11.26    0.72
  -4  -5  -1   10.76    0.96
  -4  -5  -1   11.24    0.60
   4   5   1   11.24    0.89
   4   5   1   10.78    0.67
  -4   5  -1   12.23    0.87
  -4   5  -1   11.62    0.70
  -5  -5  -1    5.33    0.43
  -5  -5  -1    4.65    0.65
  -5   5  -1    5.07    0.45
   5   5   1    4.97    0.45
  -5   5  -1    4.48    0.56
   5   5   1    5.66    0.63
  -6  -5  -1  185.99    7.06
  -6  -5  -1  175.52    7.44
   6   5   1  165.84    7.13
  -6   5  -1  167.29    7.06
   6   5   1  167.61    7.10
   6   5   1  172.36    7.20
  -6   5  -1  172.73    7.24
  -7  -5  -1    6.32    0.66
  -7   5  -1    6.31    0.54
   7   5   1    6.63    0.55
   7   5   1    6.93    0.59
   7   5   1    7.60    0.63
  -8  -5  -1   38.75    1.63
   8   5   1   38.31    1.70
   8   5   1   37.94    1.73
   8   5   1   37.39    1.68
  -8   5  -1   34.72    1.71
  -9  -5  -1   33.85    1.41
   9   5   1   35.90    1.52
   9   5   1   29.47    1.46
  -6  -6   1    7.43    0.56
   6   6  -1    8.49    0.54
  -5  -6   1   48.14    2.49
   5   6  -1   59.80    2.40
  -5   6   1   57.18    2.51
  -4  -6   1   29.22    1.52
   4   6  -1   29.63    1.39
  -4   6   1   28.29    1.49
   3  -6  -1    7.62    0.51
   3   6  -1    7.83    0.59
  -3   6   1    8.26    0.65
   2  -6  -1   13.68    0.87
  -2  -6   1   14.62    0.99
  -2   6   1   15.35    0.95
  -2   6   1   15.08    0.82
   2   6  -1   14.40    0.84
  -1  -6   1   86.00    3.78
   1  -6  -1   81.28    3.72
   1   6  -1   84.59    3.58
  -1   6   1   86.08    3.59
  -1   6   1   82.21    3.71
   0  -6   1    5.79    0.59
   0  -6  -1    6.40    0.63
   0   6  -1    6.66    0.52
  -1  -6  -1   42.94    2.22
   1  -6   1   42.57    2.14
  -1   6  -1   45.40    2.15
   1   6   1   52.05    2.26
   2  -6   1    2.77    0.41
  -2  -6  -1    2.99    0.50
  -2   6  -1    2.30    0.36
   2   6   1    2.52    0.56
   3  -6   1    2.75    0.28
  -3  -6  -1    1.99    0.39
   3   6   1    3.33    0.46
  -3   6  -1    2.64    0.37
  -4  -6  -1    7.23    0.64
   4   6   1    7.06    0.56
  -4   6  -1    5.89    0.67
  -5  -6  -1    1.07    0.29
   5   6   1    0.81    0.24
  -6  -6  -1    8.97    0.63
   6   6   1   10.40    0.60
  14   0  -2   10.62    0.67
  14   0  -2   11.61    0.83
  13   0  -2   -0.24    0.28
  12   0  -2   15.22    1.08
  12   0  -2   15.81    1.02
  11   0  -2    0.33    0.34
 -11   0   2    0.04    0.14
  11   0  -2    0.07    0.37
  10   0  -2  106.90    4.66
 -10   0   2  107.40    4.51
  10   0  -2  104.76    4.71
  -9   0   2    0.13    0.13
   9   0  -2    0.27    0.35
   9   0  -2    0.39    0.29
   8   0  -2  124.42    5.54
   8   0  -2  130.44    5.61
   8   0  -2  136.84    5.56
  -8   0   2  134.24    5.42
  -7   0   2    0.17    0.27
  -7   0   2    0.08    0.09
  -7   0   2    0.09    0.16
  -5   0   2    0.24    0.24
  -5   0   2    0.01    0.12
   4   0  -2 1498.45   62.49
  -4   0   2 1379.01   63.78
   3   0  -2    0.12    0.13
  -3   0   2    0.01    0.12
  -2   0   2  799.67   37.07
   2   0  -2  838.06   36.61
  -1   0   2    0.58    0.14
   1   0  -2    0.01    0.07
   0   0  -2 1401.97   59.61
   0   0   2 1356.51   59.24
   1   0   2    0.04    0.12
  -1   0  -2    0.33    0.14
  -1   0  -2    0.04    0.10
   2   0   2  262.80   10.43
  -2   0  -2  248.83   10.43
   3   0   2    0.47    0.20
  -3   0  -2    0.18    0.18
   4   0   2 2695.32  113.29
  -5   0  -2    0.04    0.14
  -5   0  -2    0.11    0.12
  -5   0  -2   -0.10    0.21
  -6   0  -2    1.10    0.19
  -6   0  -2    1.38    0.20
  -6   0  -2    0.70    0.31
  -7   0  -2   -0.08    0.08
  -7   0  -2   -0.32    0.23
   7   0   2   -0.40    0.22
   8   0   2    1.39    0.25
   8   0   2    1.41    0.32
   8   0   2    1.63    0.44
  -8   0  -2    1.49    0.21
   9   0   2    1.22    0.27
  -9   0  -2    0.07    0.13
   9   0   2    0.35    0.38
 -10   0  -2   13.17    0.76
  10   0   2   12.71    1.02
  10   0   2   13.63    0.92
  11   0   2    0.06    0.30
  11   0   2    0.12    0.30
 -11   0  -2    0.26    0.15
 -12   0  -2    5.74    0.46
  12   0   2    7.47    0.74
  12   0   2    6.44    0.59
  13   0   2    0.57    0.30
  13   0   2    0.10    0.20
  14   0   2  106.01    4.42
  14  -1  -2   31.16    1.48
  14   1  -2   34.38    1.56
  14   1  -2   31.40    1.50
  13  -1  -2   10.61    0.74
  13  -1  -2    9.88    0.74
  13   1  -2   11.72    1.17
  13   1  -2   11.85    0.86
  12  -1  -2   11.82    0.87
  12  -1  -2   10.93    0.84
 -12  -1   2    9.21    0.86
  12   1  -2   11.63    0.91
  12   1  -2   11.58    0.82
  11  -1  -2   14.43    1.43
 -11  -1   2   13.73    0.88
  11  -1  -2   15.96    1.41
  11   1  -2   13.64    0.97
  11   1  -2   14.81    1.26
  11   1  -2   15.84    1.22
  10  -1  -2  217.01    9.44
 -10  -1   2  230.57    9.40
  10  -1  -2  231.67    9.49
  10   1  -2  228.33    9.51
  10   1  -2  219.62    9.38
  10   1  -2  231.09    9.42
   9  -1  -2   48.72    2.27
   9  -1  -2   45.80    2.23
  -9  -1   2   45.33    2.15
   9   1  -2   45.06    2.17
   9   1  -2   46.50    2.28
   8  -1  -2  413.69   16.04
  -8  -1   2  395.89   15.95
   8  -1  -2  379.61   16.00
   8   1  -2  388.09   16.05
   8   1  -2  418.75   15.99
  -8   1   2  360.18   16.58
   8   1  -2  399.47   15.93
   8   1  -2  381.10   15.94
  -7  -1   2    0.10    0.26
  -7  -1   2    0.07    0.14
   7   1  -2   -0.02    0.16
   7   1  -2    0.14    0.25
  -7   1   2   -0.21    0.20
   7   1  -2   -0.12    0.16
  -6  -1   2  162.05    7.25
  -6   1   2  162.48    6.96
  -6   1   2  158.85    6.99
  -5  -1   2   37.40    2.10
  -5  -1   2   39.05    1.72
  -5   1   2   38.76    1.96
  -5   1   2   39.12    1.99
  -4  -1   2   80.75    3.76
  -4  -1   2   80.85    3.44
  -4   1   2   82.60    3.71
   4   1  -2   85.89    3.40
  -3  -1   2  269.61   11.30
  -3  -1   2  275.23   11.08
   3   1  -2  273.10   11.08
  -3   1   2  278.47   11.30
   2  -1  -2  330.99   13.43
  -2  -1   2  324.36   13.33
   2   1  -2  336.43   13.24
  -2   1   2  324.41   13.37
  -2   1   2  320.02   13.31
  -1  -1   2  341.07   13.45
   1  -1  -2  327.45   13.56
  -1   1   2  323.02   13.51
  -1   1   2  337.58   13.51
   0  -1  -2  746.59   30.26
   0   1   2  757.74   30.24
  -1  -1  -2  414.31   17.57
  -1  -1  -2  441.91   17.68
   1   1   2  455.53   17.70
   1   1   2  430.87   17.55
  -2  -1  -2  253.47   10.61
  -2  -1  -2  259.19   10.40
   2   1   2  262.66   10.37
   2   1   2  254.43   10.60
  -2   1  -2  252.95   10.29
  -3  -1  -2  627.36   25.38
  -3  -1  -2  605.91   25.04
   3   1   2  633.27   25.37
  -3   1  -2  629.67   25.08
  -4  -1  -2  135.47    5.41
  -4  -1  -2  128.00    5.81
   4   1   2  131.55    5.81
  -5  -1  -2    1.50    0.43
  -5  -1  -2    1.76    0.24
  -5   1  -2    1.69    0.44
  -5   1  -2    1.41    0.29
   5   1   2    1.97    0.48
  -6  -1  -2  187.59    8.55
  -6  -1  -2  192.83    7.89
  -6   1  -2  201.34    8.61
  -6   1  -2  189.09    8.21
  -7  -1  -2  205.53    8.31
   7  -1   2  194.80    8.37
   7   1   2  201.29    8.32
  -7   1  -2  205.41    8.73
  -7   1  -2  204.01    8.76
   8  -1   2   22.94    1.22
   8  -1   2   21.07    1.24
   8   1   2   23.01    1.21
   8   1   2   23.21    1.32
   8   1   2   22.88    1.17
   8   1   2   20.06    1.13
  -9  -1  -2   94.39    4.13
   9  -1   2   93.05    4.20
   9  -1   2  103.74    4.48
   9   1   2   91.65    4.08
   9   1   2   97.12    4.16
   9   1   2   92.50    4.23
   9   1   2   94.65    4.10
  10  -1   2   37.96    1.89
 -10  -1  -2   38.80    1.90
  10  -1   2   37.63    1.95
  10   1   2   37.81    1.88
  10   1   2   37.04    1.80
  10   1   2   37.23    1.99
  11  -1   2    3.70    0.49
 -11  -1  -2    4.05    0.46
  11  -1   2    4.53    0.67
  11   1   2    4.08    0.65
  11   1   2    4.07    0.54
 -12  -1  -2   57.57    2.60
  12  -1   2   57.91    2.56
  12  -1   2   57.63    2.65
  12   1   2   58.98    2.63
  12   1   2   54.89    2.68
  13  -1   2   43.58    2.00
  13   1   2   43.65    2.05
  13   1   2   42.86    1.97
  13  -2  -2    0.18    0.15
 -13  -2   2    0.10    0.23
  13   2  -2    0.38    0.25
  13   2  -2    0.43    0.33
 -12  -2   2   74.14    3.19
  12  -2  -2   72.29    3.33
 -12  -2   2   72.17    3.34
  12   2  -2   73.84    3.32
  12   2  -2   75.09    3.41
  12   2  -2   83.70    3.57
 -11  -2   2   19.61    1.05
  11  -2  -2   19.89    1.24
 -11  -2   2   20.88    1.21
  11   2  -2   20.42    1.32
  11   2  -2   21.51    1.21
  11   2  -2   21.36    1.20
 -10  -2   2  149.38    6.29
  10  -2  -2  155.22    6.55
 -10  -2   2  155.74    6.51
  10  -2  -2  146.11    6.38
  10   2  -2  153.49    6.42
  10   2  -2  151.45    6.39
  10   2  -2  150.70    6.53
  10   2  -2  150.19    6.37
   9  -2  -2   19.77    1.19
  -9  -2   2   20.37    1.24
   9  -2  -2   21.53    1.32
  -9  -2   2   20.77    1.11
   9   2  -2   21.69    1.37
   9   2  -2   20.96    1.20
   9   2  -2   22.36    1.18
   9   2  -2   22.21    1.21
   8  -2  -2   24.48    1.40
   8  -2  -2   23.15    1.28
  -8  -2   2   23.85    1.31
  -8  -2   2   23.15    1.18
   8   2  -2   22.15    1.25
   8   2  -2   23.61    1.39
   8   2  -2   22.81    1.24
   8   2  -2   23.75    1.24
  -7  -2   2   48.12    2.29
  -7  -2   2   46.76    2.14
   7  -2  -2   50.90    2.35
   7   2  -2   47.66    2.30
  -7   2   2   44.32    2.12
   7   2  -2   49.35    2.19
   7   2  -2   47.25    2.20
   7   2  -2   50.70    2.21
  -6  -2   2  159.89    7.29
  -6  -2   2  169.29    6.55
   6   2  -2  162.80    6.47
  -6   2   2  134.66    6.86
   6   2  -2  162.29    6.48
   6   2  -2  157.43    6.48
  -6   2   2  143.84    6.36
  -6   2   2  155.59    6.71
  -5  -2   2  137.72    6.18
  -5  -2   2  135.74    5.60
  -5   2   2  136.52    6.08
  -5   2   2  135.07    5.72
  -5   2   2  129.09    5.46
  -5   2   2  127.31    5.86
  -4  -2   2  422.93   17.72
  -4  -2   2  447.26   17.31
   4   2  -2  431.65   17.27
  -4   2   2  414.55   17.49
  -4   2   2  434.45   17.75
  -4   2   2  414.65   17.19
   4   2  -2  423.48   17.24
  -3  -2   2   94.49    4.19
  -3   2   2   91.98    3.79
  -3   2   2   88.68    4.22
  -3   2   2   91.94    4.02
   3   2  -2   89.81    3.91
  -2  -2   2  424.16   17.25
  -2  -2   2  414.09   17.00
  -2   2   2  420.54   17.16
  -2   2   2  425.99   16.98
  -1  -2   2  441.24   17.33
  -1  -2   2  413.10   17.16
  -1   2   2  421.93   17.46
  -1   2   2  417.97   17.36
   1   2  -2  436.85   17.18
  -1   2   2  423.61   17.17
   0  -2  -2    0.55    0.26
   0  -2   2    0.45    0.15
   0   2  -2    0.38    0.14
   0   2   2    0.63    0.23
   0   2   2    0.58    0.20
  -1  -2  -2   42.58    2.13
   1   2   2   41.78    2.02
   1   2   2   42.02    1.88
  -1   2  -2   42.62    1.86
   1   2   2   42.83    2.12
  -2  -2  -2  519.63   20.89
  -2  -2  -2  526.12   21.26
  -2   2  -2  511.70   20.84
   2   2   2  498.81   20.87
   2   2   2  524.65   21.25
   2   2   2  528.54   20.98
  -3  -2  -2    0.19    0.20
  -3  -2  -2    0.56    0.32
   3   2   2    0.49    0.18
  -3   2  -2    0.12    0.13
   3   2   2    0.50    0.32
  -4  -2  -2  987.96   39.78
  -4  -2  -2  988.71   40.38
  -4   2  -2  965.69   39.67
  -4   2  -2 1018.94   40.42
  -5  -2  -2   92.56    3.89
  -5   2  -2   89.82    3.73
  -5   2  -2   87.99    4.45
  -6  -2  -2   74.27    3.20
  -6   2  -2   73.20    3.82
   6   2   2   68.09    3.13
  -6   2  -2   73.55    3.01
   6   2   2   69.32    3.19
   6   2   2   75.13    3.19
   7  -2   2   15.50    0.93
  -7  -2  -2   15.94    0.86
  -7  -2  -2   16.59    0.99
  -7   2  -2   15.26    0.77
   7   2   2   15.90    1.02
   7   2   2   16.62    0.94
   7   2   2   17.13    0.94
   8  -2   2   61.95    2.93
  -8  -2  -2   64.09    2.85
  -8  -2  -2   67.32    3.03
   8  -2   2   67.92    2.99
   8   2   2   64.54    3.05
   8   2   2   62.29    3.11
   8   2   2   67.43    2.95
   8   2   2   65.95    2.92
  -9  -2  -2  190.05    8.34
   9  -2   2  211.05    8.49
   9  -2   2  201.76    8.47
  -9  -2  -2  207.72    8.54
   9   2   2  212.31    8.43
   9   2   2  198.89    8.39
   9   2   2  196.91    8.54
   9   2   2  204.64    8.46
 -10  -2  -2   32.22    1.68
  10  -2   2   32.31    1.64
 -10  -2  -2   31.54    1.50
  10   2   2   32.01    2.28
  10   2   2   26.81    1.73
  10   2   2   31.79    1.55
 -11  -2  -2  129.26    5.54
  11  -2   2  129.20    5.45
 -11  -2  -2  125.89    5.34
  11   2   2  127.49    5.39
  11   2   2  129.52    5.55
  11   2   2  128.48    5.46
  12  -2   2   63.49    2.79
 -12  -2  -2   65.23    2.89
 -12  -2  -2   66.49    2.73
  12   2   2   69.74    3.07
  12   2   2   54.56    2.94
 -13  -2  -2   26.27    1.13
  13   2   2   25.43    1.28
  13   2   2   24.02    1.20
 -13  -3   2    3.12    0.26
  13   3  -2    2.69    0.29
  13   3  -2    3.16    0.34
 -12  -3   2    0.03    0.19
 -12  -3   2    0.38    0.18
  12   3  -2    0.24    0.24
  12   3  -2    0.99    0.29
  12   3  -2    0.55    0.32
 -11  -3   2   65.92    3.09
 -11  -3   2   70.42    2.92
  11  -3  -2   64.65    2.95
  11   3  -2   67.34    3.09
  11   3  -2   69.18    3.00
  11   3  -2   68.82    3.02
 -10  -3   2    8.89    0.75
  10  -3  -2    9.72    0.72
 -10  -3   2    8.61    0.62
  10   3  -2    8.50    0.74
  10   3  -2    8.80    0.87
  10   3  -2    8.32    0.65
  10   3  -2    8.55    0.69
  -9  -3   2  156.04    6.46
  -9  -3   2  156.23    6.67
   9  -3  -2  156.08    6.73
   9   3  -2  153.55    6.66
   9   3  -2  155.93    6.52
   9   3  -2  155.58    6.54
   9   3  -2  156.58    6.55
  -9   3   2  152.87    6.45
   8  -3  -2   36.80    1.97
  -8  -3   2   36.73    1.93
  -8  -3   2   35.20    1.74
   8   3  -2   37.11    1.84
   8   3  -2   35.76    1.95
  -8   3   2   38.62    1.76
   8   3  -2   38.11    1.80
   8   3  -2   37.98    1.82
  -7  -3   2    0.99    0.29
   7  -3  -2    1.41    0.43
  -7  -3   2    1.39    0.40
  -7   3   2    1.11    0.25
   7   3  -2    0.95    0.35
   7   3  -2    0.91    0.31
   7   3  -2    1.32    0.34
  -6  -3   2    9.82    0.78
   6  -3  -2    9.62    0.76
  -6  -3   2    9.33    0.64
   6   3  -2    9.11    0.76
   6   3  -2    9.62    0.73
   6   3  -2   10.05    0.68
   5  -3  -2    2.86    0.45
   5  -3  -2    2.20    0.27
  -5  -3   2    2.29    0.32
  -5  -3   2    1.40    0.32
  -5   3   2    2.39    0.34
   5   3  -2    1.60    0.32
   5   3  -2    1.59    0.40
   5   3  -2    2.31    0.34
  -4  -3   2  136.56    6.63
  -4  -3   2  143.15    5.79
  -4  -3   2  146.57    5.90
   4   3  -2  141.21    5.97
   4   3  -2  131.15    5.84
  -4   3   2  137.61    5.83
  -3  -3   2  149.62    6.66
  -3  -3   2  147.83    6.16
  -3   3   2  144.92    6.77
  -3   3   2  149.02    6.14
   3   3  -2  143.82    6.09
   3   3  -2  142.81    6.40
  -3   3   2  150.02    6.22
  -2  -3   2  147.52    6.00
  -2   3   2  139.78    6.54
   2   3  -2  142.08    6.40
  -2   3   2  142.98    6.16
  -2   3   2  148.75    6.03
   2   3  -2  140.57    5.98
  -1  -3   2    5.82    0.57
   1   3  -2    5.18    0.46
   1   3  -2    4.96    0.69
  -1   3   2    5.25    0.58
  -1   3   2    3.20    0.56
  -1   3   2    4.72    0.46
   0  -3  -2  398.49   16.13
   0   3   2  392.06   15.80
   0   3  -2  388.71   16.35
   0   3   2  372.81   16.14
   0   3   2  391.47   16.12
   0   3  -2  385.75   15.77
  -1  -3  -2   57.99    2.56
  -1  -3  -2   60.24    3.00
   1   3   2   53.72    2.91
   1   3   2   59.26    2.62
  -1   3  -2   59.71    3.17
   1   3   2   57.25    2.87
  -1   3  -2   59.06    2.59
  -2  -3  -2  197.04    8.22
  -2  -3  -2  206.04    8.79
  -2   3  -2  201.11    8.22
   2   3   2  192.29    8.32
  -3  -3  -2  192.69    8.11
  -3  -3  -2  193.68    7.98
   3   3   2  186.31    8.10
  -3   3  -2  202.09    8.08
   3   3   2  201.01    8.19
  -3   3  -2  196.00    8.90
  -4  -3  -2   38.39    1.74
   4  -3   2   36.36    2.02
  -4  -3  -2   37.19    1.86
  -4   3  -2   36.94    1.78
   4   3   2   43.24    1.89
   4   3   2   36.73    1.85
  -5  -3  -2  152.52    6.53
   5  -3   2  160.02    6.50
  -5  -3  -2  167.75    6.93
   5   3   2  149.46    6.62
  -5   3  -2  163.78    6.60
   5   3   2  154.65    6.68
   5   3   2  159.39    6.59
  -6  -3  -2  269.66   11.14
  -6  -3  -2  275.68   11.33
   6   3   2  265.19   11.27
  -6   3  -2  278.68   11.17
   6   3   2  275.96   11.20
   6   3   2  271.43   11.24
  -7  -3  -2   85.40    3.70
  -7  -3  -2   88.94    3.90
  -7   3  -2   84.97    3.69
   7   3   2   85.92    3.78
   7   3   2   88.53    3.77
   7   3   2   81.77    3.83
  -8  -3  -2   41.67    1.91
  -8  -3  -2   41.80    2.09
  -8   3  -2   39.37    1.85
   8   3   2   39.33    1.95
   8   3   2   40.57    1.96
   8   3   2   39.50    1.96
   8   3   2   40.78    2.07
  -9  -3  -2    0.08    0.22
  -9  -3  -2    0.21    0.27
   9   3   2    0.25    0.27
   9   3   2    0.64    0.38
  -9   3  -2    0.44    0.16
   9   3   2    0.53    0.33
   9   3   2    0.18    0.27
 -10  -3  -2   10.48    0.82
 -10  -3  -2    9.94    0.67
  10   3   2   10.59    0.73
  10   3   2    9.55    0.72
  10   3   2    9.86    0.86
  10   3   2   10.69    0.73
 -11  -3  -2    5.58    0.57
 -11  -3  -2    5.98    0.48
  11   3   2    6.69    0.64
  11   3   2    6.91    0.55
  11   3   2    6.27    0.51
  11   3   2    7.12    0.58
 -12  -3  -2    0.16    0.16
  12   3   2    0.38    0.22
  12   3   2    0.44    0.27
 -11  -4   2   27.82    1.22
  11   4  -2   27.28    1.29
  11   4  -2   25.33    1.26
 -10  -4   2   71.84    3.34
 -10  -4   2   80.77    3.33
  10   4  -2   74.06    3.29
  10   4  -2   73.06    3.23
  -9  -4   2    1.29    0.27
   9   4  -2    1.18    0.38
   9   4  -2    1.26    0.36
  -9   4   2    1.57    0.27
   9   4  -2    1.26    0.30
  -8  -4   2   37.79    1.97
  -8  -4   2   37.93    1.78
  -8   4   2   39.51    1.88
   8   4  -2   38.91    1.82
   8   4  -2   39.67    1.90
   8   4  -2   36.99    1.95
   8   4  -2   39.21    1.84
  -7  -4   2    9.92    0.84
  -7  -4   2   11.13    1.30
  -7  -4   2   10.89    0.72
   7  -4  -2   13.66    1.12
   7   4  -2   10.85    0.74
  -7   4   2   11.51    0.79
   7   4  -2   10.99    0.76
   7   4  -2    8.80    0.91
   7   4  -2   11.45    0.84
   6  -4  -2  164.33    6.98
  -6  -4   2  157.67    7.15
  -6  -4   2  164.97    6.80
   6   4  -2  170.13    6.86
  -6   4   2  160.13    6.79
   6   4  -2  171.24    6.87
   6   4  -2  156.43    6.96
  -6   4   2  169.25    6.98
   6   4  -2  166.04    6.93
  -5  -4   2  224.10    9.43
   5  -4  -2  224.74    9.29
   5  -4  -2  235.33    9.45
  -5  -4   2  226.04    9.64
  -5  -4   2  221.39    9.21
  -5   4   2  214.16    9.24
  -5   4   2  230.38    9.42
   5   4  -2  224.85    9.35
   5   4  -2  228.08    9.27
  -4  -4   2   32.51    1.92
   4  -4  -2   33.57    1.70
   4  -4  -2   39.25    2.17
  -4  -4   2   30.99    1.68
  -4  -4   2   32.92    1.53
   4   4  -2   31.46    1.55
  -4   4   2   31.05    1.54
   4   4  -2   33.22    1.70
  -4   4   2   31.92    1.71
   3  -4  -2   19.86    1.10
   3  -4  -2   18.44    1.19
  -3  -4   2   19.38    1.31
  -3  -4   2   18.59    0.94
   3   4  -2   18.23    1.09
  -3   4   2   16.86    0.95
   3   4  -2   17.40    1.03
  -3   4   2   18.28    1.13
   3   4  -2   18.22    0.95
  -2  -4   2   55.76    2.46
  -2  -4   2   61.33    2.94
   2  -4  -2   60.27    2.87
  -2   4   2   60.29    2.77
   2   4  -2   60.53    2.78
  -2   4   2   57.40    2.56
  -2   4   2   58.23    2.72
   2   4  -2   54.71    2.63
   1  -4  -2   89.05    4.02
  -1  -4   2   90.93    4.02
   1   4  -2   82.22    3.72
  -1   4   2   87.31    3.85
  -1   4   2   80.65    3.63
   1   4  -2   87.74    3.80
  -1   4   2   84.89    3.81
   1   4  -2   84.20    3.61
   0  -4   2    2.33    0.50
   0  -4  -2    2.56    0.54
   0   4  -2    1.55    0.36
   0   4   2    1.28    0.31
   0   4   2    1.52    0.25
   0   4  -2    1.41    0.24
   0   4   2    1.71    0.43
   0   4  -2    1.46    0.36
  -1  -4  -2   10.98    0.99
   1  -4   2   11.13    0.87
  -1   4  -2   12.22    0.83
  -1   4  -2   11.43    0.67
   1   4   2   11.01    0.66
   1   4   2   11.46    0.89
   1   4   2    9.82    0.81
  -1   4  -2   11.03    0.75
  -2  -4  -2  485.10   19.58
   2  -4   2  490.34   19.33
  -2  -4  -2  472.21   19.03
  -2   4  -2  422.54   19.35
  -2   4  -2  494.01   19.28
   2   4   2  470.19   19.24
   2   4   2  464.79   19.12
   2   4   2  477.79   19.05
  -2   4  -2  463.90   19.07
   2   4   2  484.45   19.27
   3  -4   2  210.42    8.68
  -3  -4  -2  209.46    9.01
  -3  -4  -2  210.36    8.50
  -3   4  -2  201.68    8.51
   3   4   2  202.26    8.56
  -3   4  -2  213.94    8.71
   4  -4   2  512.55   19.87
  -4  -4  -2  500.23   19.76
  -4  -4  -2  429.77   20.70
  -4  -4  -2  503.81   19.98
  -4   4  -2  461.44   19.86
  -4   4  -2  521.14   19.96
   4   4   2  500.21   19.83
   4   4   2  484.40   19.92
  -5  -4  -2  141.18    5.88
  -5  -4  -2  148.57    6.13
   5  -4   2  141.33    5.84
  -5  -4  -2  136.64    6.34
  -5   4  -2  134.67    5.84
  -5   4  -2  144.47    6.03
   5   4   2  143.35    5.95
   5   4   2  139.93    6.02
  -6  -4  -2   47.76    2.37
  -6  -4  -2   46.08    2.10
  -6  -4  -2   44.85    2.47
  -6   4  -2   45.80    2.05
  -6   4  -2   46.27    2.24
   6   4   2   46.15    2.16
   6   4   2   45.12    2.22
  -7  -4  -2   35.20    1.84
  -7   4  -2   34.91    1.67
   7   4   2   30.56    1.97
  -8  -4  -2   21.54    1.30
  -8  -4  -2   21.78    1.12
  -8   4  -2   21.93    1.12
   8   4   2   22.52    1.18
   8   4   2   20.67    1.18
   8   4   2   20.16    1.19
  -9  -4  -2   57.75    2.38
  -9  -4  -2   52.78    2.56
   9   4   2   54.30    2.42
   9   4   2   54.07    2.41
  -9   4  -2   52.40    2.36
   9   4   2   51.68    2.42
 -10  -4  -2  111.43    4.81
 -10  -4  -2  116.80    4.60
  10   4   2  108.93    4.61
  10   4   2  102.79    4.64
  10   4   2  113.65    4.63
 -11  -4  -2   20.59    0.91
  11   4   2   17.80    0.93
   9   5  -2   77.28    3.67
   9   5  -2   99.59    3.74
  -8  -5   2   72.27    2.92
  -8   5   2   67.93    3.30
   8   5  -2   72.79    3.05
   8   5  -2   66.97    2.98
  -8   5   2   69.41    2.94
  -7  -5   2   65.71    3.05
  -7  -5   2   68.23    2.80
   7   5  -2   65.75    2.89
  -7   5   2   64.18    2.95
  -7   5   2   63.99    2.78
   7   5  -2   64.37    2.81
  -6  -5   2    9.74    0.85
  -6  -5   2    9.50    0.58
   6   5  -2    9.97    0.75
  -6   5   2   10.24    0.62
  -6   5   2   10.30    0.78
   6   5  -2   10.87    0.63
  -5  -5   2   12.81    1.02
  -5  -5   2   12.17    0.66
   5  -5  -2   12.22    0.64
  -5   5   2   11.96    0.90
   5   5  -2   12.64    0.86
  -5   5   2   12.68    0.74
  -5   5   2   11.78    0.76
   5   5  -2   12.35    0.71
  -4  -5   2    4.02    0.68
   4  -5  -2    2.82    0.42
  -4   5   2    3.46    0.43
   4   5  -2    3.46    0.55
  -4   5   2    3.06    0.46
  -4   5   2    2.71    0.47
   3  -5  -2   76.00    3.53
  -3  -5   2   77.46    3.68
   3   5  -2   76.38    3.42
  -3   5   2   78.23    3.34
  -3   5   2   75.18    3.57
  -3   5   2   81.30    3.60
  -2  -5   2    3.80    0.67
   2  -5  -2    3.84    0.62
  -2   5   2    3.23    0.59
   2   5  -2    2.59    0.46
  -2   5   2    4.07    0.58
  -2   5   2    3.76    0.46
   2   5  -2    3.25    0.55
   1  -5  -2   36.03    2.02
  -1  -5   2   35.67    2.02
  -1   5   2   39.11    2.43
   1   5  -2   36.53    1.80
  -1   5   2   38.11    1.73
  -1   5   2   36.12    1.87
   0  -5   2   20.19    1.34
   0  -5  -2   21.35    1.43
   0   5   2   21.27    1.10
   0   5  -2   24.15    1.59
   0   5   2   22.11    1.29
   0   5   2   19.01    1.45
   0   5  -2   20.83    1.17
   1  -5   2   68.88    3.17
  -1  -5  -2   66.30    3.31
   1   5   2   70.18    3.10
  -1   5  -2   62.99    2.94
   1   5   2   67.89    2.88
  -1   5  -2   65.39    2.88
   2  -5   2  142.16    5.99
  -2  -5  -2  131.97    6.17
   2   5   2  140.79    5.93
  -2   5  -2  138.70    5.96
  -2   5  -2  139.06    5.75
   3  -5   2   77.10    3.68
  -3  -5  -2   81.41    3.99
  -3   5  -2   74.64    3.53
  -3   5  -2   87.62    3.60
   3   5   2   71.53    3.34
   4  -5   2   16.18    0.90
  -4  -5  -2   15.32    0.77
  -4  -5  -2   16.44    1.23
  -4   5  -2   15.90    0.86
   4   5   2   15.51    0.87
   4   5   2   15.80    1.05
  -4   5  -2   15.98    1.01
  -5  -5  -2   93.85    4.38
  -5  -5  -2   97.75    3.95
  -5   5  -2   96.52    4.18
   5   5   2   96.82    4.15
   5   5   2   91.78    4.02
  -5   5  -2   93.56    3.99
  -6  -5  -2  190.53    8.23
  -6  -5  -2  199.36    7.70
   6   5   2  178.19    7.74
   6   5   2  192.03    7.85
  -6   5  -2  182.17    7.94
  -7  -5  -2  120.92    4.65
  -7  -5  -2  107.33    4.87
   7   5   2  117.28    4.72
   7   5   2  105.41    4.62
   7   5   2  109.04    4.69
  -7   5  -2  104.32    4.69
  -8  -5  -2   30.91    1.34
   8   5   2   30.54    1.43
   8   5   2   29.32    1.38
   8   5   2   30.06    1.41
  -9  -5  -2   43.29    1.70
   9   5   2   36.50    1.89
   9   5   2   41.74    1.77
  -6  -6   2   18.88    1.07
   6   6  -2   22.02    1.02
  -5  -6   2   70.46    3.17
  -5   6   2   70.77    3.20
   5   6  -2   72.69    3.03
  -4  -6   2   38.76    1.99
   4   6  -2   42.43    1.86
  -4   6   2   41.05    2.03
  -4   6   2   42.41    1.81
   3  -6  -2   18.79    0.96
  -3  -6   2   17.34    1.24
  -3   6   2   19.50    1.10
  -3   6   2   18.38    1.00
   3   6  -2   19.18    0.98
   2  -6  -2   13.30    0.84
  -2  -6   2   13.29    0.91
   2   6  -2   12.93    0.76
  -2   6   2   14.06    0.80
  -2   6   2   12.80    0.88
  -1  -6   2    7.40    0.69
   1  -6  -2    8.82    0.72
   1   6  -2    9.14    0.61
  -1   6   2    9.44    0.68
  -1   6   2   11.01    0.79
   0  -6   2   31.33    1.64
   0  -6  -2   32.02    1.70
   0   6  -2   30.76    1.46
   0   6  -2   37.57    2.05
   1  -6   2    2.39    0.42
  -1  -6  -2    2.65    0.51
  -1   6  -2    2.92    0.40
   1   6   2    3.46    0.55
  -2  -6  -2   58.63    2.98
   2  -6   2   69.97    2.93
  -2   6  -2   64.78    2.89
   2   6   2   63.89    3.12
  -3  -6  -2    8.87    0.73
   3  -6   2    8.26    0.49
  -3   6  -2    8.13    0.60
   3   6   2    9.03    0.66
  -4  -6  -2   21.10    1.23
   4   6   2   21.20    1.11
  -4   6  -2   22.27    1.21
  -5  -6  -2   28.70    1.52
   5   6   2   30.28    1.40
  -6  -6  -2    5.29    0.48
   6   6   2    7.00    0.48
  14   0  -3   -0.13    0.19
  14   0  -3    0.29    0.30
  13   0  -3   11.85    0.82
  12   0  -3    0.36    0.35
  12   0  -3    0.26    0.33
  11   0  -3  305.70   12.92
 -11   0   3  314.01   12.76
  11   0  -3  317.53   12.91
  10   0  -3    0.01    0.38
 -10   0   3    0.30    0.17
  10   0  -3    0.00    0.31
   9   0  -3  397.85   16.76
   9   0  -3  399.30   16.81
  -9   0   3  411.76   16.77
   9   0  -3  434.57   16.80
   8   0  -3    0.17    0.26
   8   0  -3    0.11    0.21
  -8   0   3    0.08    0.10
  -7   0   3    5.03    0.71
  -7   0   3    6.32    0.37
  -7   0   3    5.61    0.48
  -6   0   3    0.01    0.15
  -6   0   3   -0.01    0.06
  -6   0   3    0.46    0.27
  -5   0   3  162.29    6.66
  -5   0   3  157.19    6.90
  -4   0   3    0.10    0.14
   4   0  -3    0.02    0.12
  -3   0   3 2628.40  115.24
   3   0  -3 2768.91  114.41
  -1   0   3 2193.58   93.12
   1   0  -3 2161.04   93.46
   0   0  -3    0.01    0.15
   0   0   3    0.08    0.14
   0   0   3   -0.08    0.14
  -1   0  -3  121.45    4.96
  -1   0  -3  122.22    4.93
   1   0   3  112.64    4.96
   2   0   3   -0.08    0.15
  -2   0  -3    0.12    0.17
  -2   0  -3    0.05    0.12
   3   0   3 2888.69  126.20
  -4   0  -3   -0.02    0.12
  -4   0  -3    0.06    0.19
   4   0   3    0.18    0.23
  -5   0  -3   70.15    3.38
  -5   0  -3   73.89    3.01
  -5   0  -3   70.44    3.09
  -6   0  -3   -0.09    0.11
  -6   0  -3    0.17    0.09
  -6   0  -3    0.08    0.13
  -6   0  -3    0.89    0.34
   7   0   3  516.38   19.75
  -7   0  -3  458.39   19.60
  -8   0  -3    0.05    0.11
   8   0   3    0.11    0.18
   8   0   3    0.28    0.22
   8   0   3    0.36    0.39
  -9   0  -3  414.50   16.30
   9   0   3  403.75   16.40
   9   0   3  387.28   16.36
   9   0   3  402.86   16.48
  10   0   3   -0.14    0.36
 -10   0  -3    0.34    0.17
  10   0   3    0.58    0.33
  11   0   3   11.92    0.82
  11   0   3   11.72    0.96
 -11   0  -3   12.59    0.75
 -12   0  -3    0.03    0.18
  12   0   3    0.24    0.35
  12   0   3   -0.22    0.32
  13   0   3  217.84    9.08
  13   0   3  228.11    9.20
  14  -1  -3    4.80    0.42
  14   1  -3    6.65    0.56
  14   1  -3    6.39    0.47
  13  -1  -3  273.70   10.55
  13  -1  -3  280.43   10.64
  13   1  -3  218.29   10.64
  12  -1  -3   62.78    3.11
 -12  -1   3   65.18    2.94
  12  -1  -3   64.85    2.96
  12   1  -3   67.25    3.06
  12   1  -3   64.98    2.96
 -11  -1   3    7.91    0.62
  11  -1  -3    9.60    0.96
  11   1  -3    8.17    1.16
  11   1  -3    7.89    0.76
  10  -1  -3   24.71    1.44
 -10  -1   3   24.67    1.35
  10  -1  -3   26.37    1.48
  10   1  -3   26.31    1.42
  10   1  -3   25.84    1.53
  10   1  -3   25.41    1.41
   9  -1  -3  114.93    4.97
   9  -1  -3  109.68    4.82
  -9  -1   3  115.69    4.78
  -9   1   3  106.09    4.58
   9   1  -3  109.89    4.78
   8  -1  -3  165.33    6.94
   8  -1  -3  170.69    6.97
  -8  -1   3  161.89    6.86
   8   1  -3  163.58    6.97
   8   1  -3  152.64    6.83
   8   1  -3  172.30    6.89
   8   1  -3  166.48    6.84
   7  -1  -3   42.20    2.00
  -7  -1   3   45.48    2.66
  -7  -1   3   43.96    1.95
   7   1  -3   42.82    2.07
   7   1  -3   43.82    1.97
   7   1  -3   42.08    1.94
   7   1  -3   42.28    1.97
  -7   1   3   41.17    2.36
  -7   1   3   41.80    2.24
  -6  -1   3  199.96    8.59
  -6  -1   3  188.14    7.95
  -6   1   3  192.77    8.37
  -6   1   3  196.16    8.27
  -5  -1   3   10.96    0.94
  -5  -1   3   10.17    0.62
  -5   1   3   10.35    0.84
   5   1  -3   11.64    0.59
  -4  -1   3   30.25    1.42
  -4  -1   3   31.31    1.72
   4   1  -3   31.89    1.45
  -4   1   3   33.72    1.71
  -3  -1   3  596.00   25.81
  -3  -1   3  646.07   26.04
   3  -1  -3  633.11   26.10
  -3   1   3  694.75   26.07
   2  -1  -3    0.81    0.24
  -2   1   3    0.60    0.23
   2   1  -3    1.13    0.24
  -2   1   3    0.79    0.23
  -1  -1   3 4955.94  211.24
   1  -1  -3 4895.50  209.69
  -1   1   3 4974.52  207.91
   1   1  -3 5142.19  209.64
   0  -1  -3   46.25    2.11
   0  -1  -3   46.09    2.15
   0   1   3   47.76    2.08
   0   1   3   45.22    2.16
   1  -1   3 9076.91  392.28
  -1  -1  -3 9733.36  395.99
   1   1   3 9502.27  393.99
  -1   1  -3 9999.00  390.68
   2  -1   3  849.14   35.31
  -2  -1  -3  901.47   35.40
  -2  -1  -3  916.38   35.32
   2   1   3  908.95   35.37
   2   1   3  829.96   35.60
  -3  -1  -3  155.23    6.17
  -3  -1  -3  151.09    6.18
  -3  -1  -3  150.08    6.53
  -3   1  -3  146.47    6.19
   3   1   3  151.68    6.52
  -4  -1  -3  818.52   32.22
  -4  -1  -3  770.75   32.98
  -4   1  -3  818.21   32.38
  -5  -1  -3    0.42    0.29
  -5  -1  -3    1.17    0.22
  -5   1  -3    0.53    0.22
  -6  -1  -3  159.22    6.48
  -6   1  -3  150.56    6.75
  -6   1  -3  160.30    6.96
  -7  -1  -3   48.45    2.07
   7  -1   3   43.19    2.11
   7   1   3   42.90    2.14
   7   1   3   47.36    2.10
  -7   1  -3   44.90    2.44
  -7   1  -3   42.38    2.39
   7   1   3   46.18    2.08
   8  -1   3    0.24    0.32
  -8  -1  -3    0.04    0.16
   8  -1   3   -0.08    0.20
   8   1   3   -0.11    0.35
   8   1   3    0.02    0.23
   8   1   3   -0.03    0.23
   8   1   3   -0.20    0.21
   9  -1   3  353.63   14.22
   9  -1   3  344.60   14.26
  -9  -1  -3  348.02   14.20
   9   1   3  355.31   14.15
   9   1   3  364.89   14.22
   9   1   3  334.50   14.27
  -9   1  -3  327.44   14.00
  10  -1   3    2.85    0.44
 -10  -1  -3    2.57    0.40
  10  -1   3    3.01    0.52
  10   1   3    2.16    0.49
  10   1   3    2.06    0.40
  10   1   3    2.04    0.34
  11  -1   3  304.28   12.25
  11  -1   3  289.86   12.13
 -11  -1  -3  291.61   12.18
  11   1   3  298.87   12.18
  12  -1   3   17.94    1.09
 -12  -1  -3   17.28    0.88
 -12  -1  -3   16.73    0.95
  12   1   3   16.43    1.09
  12   1   3   16.85    0.98
  13  -1   3   30.70    1.47
  13   1   3   29.40    1.42
  13   1   3   30.85    1.51
  13  -2  -3    0.64    0.23
  13   2  -3    0.43    0.22
  13   2  -3    0.62    0.34
 -12  -2   3  130.17    5.45
  12  -2  -3  130.67    5.83
 -12  -2   3  135.50    5.63
  12   2  -3  133.27    5.60
  12   2  -3  133.69    5.67
  12   2  -3  127.55    5.64
 -11  -2   3  176.30    7.24
 -11  -2   3  170.96    7.04
  11  -2  -3  165.15    7.27
  11   2  -3  170.51    7.29
  11   2  -3  169.24    7.19
  11   2  -3  172.41    7.17
 -10  -2   3   41.81    1.98
 -10  -2   3   42.83    2.17
  10  -2  -3   44.94    2.25
  10   2  -3   44.02    2.12
  10   2  -3   44.23    2.26
  10   2  -3   43.66    2.11
  -9  -2   3  109.81    4.67
  -9  -2   3  102.50    4.47
   9  -2  -3  108.79    4.73
   9   2  -3  107.75    4.58
  -9   2   3   99.63    4.42
   9   2  -3  102.47    4.69
   9   2  -3  110.06    4.60
   9   2  -3  107.29    4.54
   8  -2  -3    6.19    0.66
  -8  -2   3    4.95    0.47
  -8  -2   3    5.03    0.60
   8   2  -3    5.05    0.72
   8   2  -3    5.11    0.53
   8   2  -3    5.70    0.56
  -8   2   3    4.67    0.39
   8   2  -3    5.40    0.58
   7  -2  -3  129.78    5.50
   7   2  -3  131.33    5.36
   7   2  -3  121.99    5.34
   7   2  -3  125.90    5.47
   7   2  -3  126.10    5.33
  -6  -2   3   29.42    1.45
  -6  -2   3   26.07    1.91
  -6   2   3   28.94    1.88
   6   2  -3   28.90    1.50
  -6   2   3   27.67    1.63
   6   2  -3   29.03    1.39
   6   2  -3   26.87    1.38
   6   2  -3   27.98    1.35
  -6   2   3   27.20    1.86
  -5  -2   3   69.21    3.41
  -5  -2   3   70.10    2.91
  -5   2   3   58.57    2.77
  -5   2   3   63.64    3.25
  -5   2   3   67.61    3.34
  -4  -2   3  107.06    4.72
  -4  -2   3  102.22    4.28
  -4   2   3   94.83    4.54
  -4   2   3  103.42    4.70
   4   2  -3  102.11    4.31
  -4   2   3   96.75    4.19
  -3  -2   3    3.48    0.46
  -3  -2   3    4.51    0.58
  -3   2   3    3.93    0.36
  -3   2   3    5.47    0.79
   3   2  -3    3.41    0.33
  -3   2   3    4.06    0.57
  -2  -2   3    1.25    0.31
  -2  -2   3    1.39    0.24
   2   2  -3    1.15    0.21
  -2   2   3    0.86    0.35
  -1  -2   3  587.05   24.32
  -1  -2   3  626.12   24.47
  -1   2   3  595.60   24.61
   1   2  -3  597.24   24.33
  -1   2   3  618.96   24.65
   0  -2  -3   -0.05    0.21
   0  -2   3    0.16    0.12
   0   2   3    0.32    0.17
   0   2   3    0.35    0.24
   0   2   3    0.16    0.22
  -1  -2  -3  453.27   19.20
  -1  -2  -3  493.86   19.57
   1   2   3  474.02   19.22
   1   2   3  486.27   19.58
  -1   2  -3  469.21   19.19
   1   2   3  481.83   19.38
  -2  -2  -3    4.24    0.62
   2   2   3    4.60    0.62
   2   2   3    4.59    0.44
   2   2   3    4.33    0.38
  -2   2  -3    3.83    0.34
  -3  -2  -3  362.67   15.83
  -3  -2  -3  398.44   16.21
  -3   2  -3  395.60   15.62
   3   2   3  391.85   16.20
  -4  -2  -3  112.49    5.14
  -4  -2  -3  107.09    4.53
  -4   2  -3  102.80    4.43
  -5  -2  -3    3.25    0.39
  -5  -2  -3    2.99    0.69
   5   2   3    4.05    0.42
  -5   2  -3    2.67    0.25
  -5   2  -3    2.53    0.57
  -6  -2  -3   56.78    2.45
  -6  -2  -3   52.05    2.31
   6  -2   3   52.55    2.40
   6   2   3   51.94    2.38
   6   2   3   54.33    2.37
  -6   2  -3   48.63    2.99
  -6   2  -3   51.61    2.24
   6   2   3   51.35    2.42
   7  -2   3   58.64    2.73
  -7  -2  -3   61.32    2.65
  -7  -2  -3   63.28    2.81
   7   2   3   59.74    2.80
   7   2   3   63.87    2.74
   7   2   3   59.79    2.71
  -7   2  -3   57.87    2.57
  -8  -2  -3    0.96    0.33
   8  -2   3    0.82    0.36
   8   2   3    0.91    0.36
   8   2   3    1.23    0.36
   8   2   3    1.43    0.44
  -8   2  -3    1.41    0.19
   8   2   3    1.94    0.50
  -9  -2  -3   99.96    4.37
  -9  -2  -3   96.63    4.18
   9  -2   3   98.73    4.30
   9   2   3   94.42    4.19
   9   2   3   96.45    4.36
   9   2   3   99.83    4.28
   9   2   3   99.86    4.25
 -10  -2  -3   10.14    0.67
  10  -2   3    9.77    0.81
 -10  -2  -3    9.70    0.79
  10   2   3   10.39    0.78
  10   2   3   10.01    0.70
  10   2   3   11.44    0.96
  10   2   3   10.17    0.74
 -11  -2  -3   88.76    4.05
  11  -2   3   90.21    3.86
 -11  -2  -3   89.92    3.77
  11   2   3   88.74    3.80
  11   2   3   83.37    3.84
  11   2   3   91.21    3.97
  12  -2   3    1.86    0.44
 -12  -2  -3    2.20    0.28
 -12  -2  -3    2.32    0.40
  12   2   3    2.09    0.35
  12   2   3    2.45    0.45
  13   2   3   69.14    3.01
  13   2   3   73.18    3.08
 -13  -3   3  111.34    4.42
  13   3  -3  106.07    4.48
  13   3  -3  106.94    4.49
 -12  -3   3   77.21    3.19
  12   3  -3   74.25    3.27
  12   3  -3   76.18    3.27
  12   3  -3   75.67    3.33
 -11  -3   3   77.56    3.43
  11  -3  -3   75.76    3.34
 -11  -3   3   77.85    3.23
  11   3  -3   74.91    3.31
  11   3  -3   73.43    3.32
  11   3  -3   74.20    3.41
 -10  -3   3    6.10    0.54
  10  -3  -3    6.01    0.62
 -10  -3   3    5.93    0.65
  10   3  -3    6.27    0.64
  10   3  -3    6.36    0.59
  10   3  -3    6.77    0.79
   9  -3  -3   98.87    4.81
  -9  -3   3  110.76    4.80
  -9  -3   3  107.37    4.58
   9   3  -3  111.84    4.68
   9   3  -3  106.85    4.67
  -9   3   3  113.97    4.62
   9   3  -3  110.74    4.65
   9   3  -3  106.67    4.79
   8  -3  -3   15.16    1.14
  -8  -3   3   16.16    0.94
  -8  -3   3   17.23    1.12
   8   3  -3   17.21    0.99
   8   3  -3   16.76    1.15
   8   3  -3   17.01    1.04
   8   3  -3   16.22    0.98
  -8   3   3   15.38    0.91
  -7  -3   3  183.05    7.52
  -7  -3   3  180.21    7.71
   7  -3  -3  180.40    8.07
   7   3  -3  177.36    7.59
   7   3  -3  185.96    7.57
   7   3  -3  182.92    7.60
  -7   3   3  184.99    7.57
  -6  -3   3    9.39    0.64
  -6  -3   3    9.47    0.76
   6  -3  -3    8.43    0.77
  -6   3   3    9.84    0.68
   6   3  -3    9.74    0.66
   6   3  -3    8.61    0.79
   6   3  -3    9.31    0.65
   6   3  -3    9.20    0.72
   5  -3  -3    0.75    0.21
  -5  -3   3    0.74    0.27
  -5  -3   3    0.85    0.23
   5   3  -3    1.00    0.67
   5   3  -3    1.14    0.26
   5   3  -3    0.83    0.30
  -5   3   3    0.56    0.21
   4  -3  -3  235.05    9.83
  -4  -3   3  227.61   10.69
  -4  -3   3  240.66    9.77
   4   3  -3  229.78    9.81
   4   3  -3  229.50    9.92
  -4   3   3  254.32    9.76
  -3  -3   3  260.61   11.05
  -3  -3   3  259.63   10.56
  -3  -3   3  264.36   10.45
   3   3  -3  259.86   10.50
   3   3  -3  250.35   10.84
  -3   3   3  258.59   10.55
  -3   3   3  267.78   10.84
  -3   3   3  229.34   11.11
   3   3  -3  260.89   10.93
  -2  -3   3  375.94   14.98
  -2  -3   3  344.53   14.58
   2   3  -3  349.56   14.58
  -2   3   3  368.63   14.64
  -2   3   3  351.31   15.18
  -2   3   3  365.11   14.95
  -1  -3   3  209.97    8.57
  -1   3   3  194.80    8.83
   1   3  -3  204.05    8.39
  -1   3   3  210.22    8.78
  -1   3   3  198.84    8.42
   0  -3  -3  207.01    8.99
   0   3   3  203.64    9.01
   0   3   3  201.22    8.95
   0   3   3  211.97    8.62
   0   3  -3  216.12    8.59
  -1  -3  -3  383.05   16.16
   1   3   3  389.20   15.98
  -1   3  -3  373.86   15.63
   1   3   3  393.26   15.68
  -2  -3  -3  139.75    6.29
  -2  -3  -3  129.29    5.67
   2   3   3  134.54    5.89
  -2   3  -3  136.01    5.67
   2   3   3  136.32    5.69
  -3  -3  -3  434.08   18.03
  -3  -3  -3  462.04   18.18
   3  -3   3  437.38   18.34
  -3  -3  -3  448.53   18.92
   3   3   3  432.10   18.16
   3   3   3  448.86   18.11
   3   3   3  455.31   18.25
  -3   3  -3  460.95   18.14
   3   3   3  443.36   18.12
   4  -3   3    7.03    0.49
  -4  -3  -3    6.82    0.50
  -4  -3  -3    7.05    0.63
   4   3   3    6.69    0.55
   4   3   3    6.31    0.61
  -4   3  -3    6.70    0.52
  -5  -3  -3    4.50    0.59
  -5  -3  -3    3.98    0.43
   5  -3   3    3.19    0.33
  -5   3  -3    3.55    0.40
   5   3   3    3.61    0.51
   5   3   3    3.12    0.50
   5   3   3    4.44    0.50
  -6  -3  -3    1.98    0.41
  -6   3  -3    2.31    0.34
   6   3   3    3.14    0.66
   6   3   3    2.67    0.54
  -7  -3  -3   55.48    2.50
  -7  -3  -3   58.09    2.70
   7   3   3   55.30    2.65
  -7   3  -3   53.81    2.46
   7   3   3   54.65    2.56
   7   3   3   56.29    2.56
  -8  -3  -3    8.17    0.66
   8   3   3    9.08    0.72
   8   3   3    9.11    0.73
   8   3   3    9.18    0.82
  -9  -3  -3    7.30    0.72
  -9  -3  -3    7.49    0.59
   9   3   3    7.27    0.63
  -9   3  -3    7.42    0.49
   9   3   3    7.05    0.76
   9   3   3    7.04    0.64
   9   3   3    6.50    0.62
 -10  -3  -3   10.17    0.67
 -10  -3  -3    9.57    0.79
  10   3   3    9.19    0.69
  10   3   3   10.42    0.68
  10   3   3    9.77    0.82
  10   3   3    9.32    0.70
 -11  -3  -3   16.59    1.01
 -11  -3  -3   17.07    0.87
  11   3   3   17.05    0.91
  11   3   3   15.81    0.98
  11   3   3   16.84    0.85
  11   3   3   16.48    0.95
  12   3   3    7.27    0.53
  12   3   3    7.43    0.50
 -11  -4   3  104.63    4.22
  11   4  -3   97.95    4.31
  11   4  -3  107.19    4.30
  11   4  -3   99.63    4.28
 -10  -4   3    3.66    0.41
  10   4  -3    3.26    0.46
  10   4  -3    2.86    0.38
  -9  -4   3   53.48    2.33
   9   4  -3   52.22    2.39
  -9   4   3   52.13    2.41
   9   4  -3   52.90    2.50
   9   4  -3   55.28    2.45
  -8  -4   3   39.77    1.77
  -8  -4   3   35.81    1.92
   8  -4  -3   39.18    1.89
  -8   4   3   37.29    1.86
   8   4  -3   38.25    1.80
   8   4  -3   36.53    1.92
   8   4  -3   38.40    1.80
   8   4  -3   37.58    1.85
  -7  -4   3   46.04    2.34
   7  -4  -3   53.10    2.57
  -7  -4   3   47.31    2.15
   7   4  -3   47.54    2.26
  -7   4   3   46.51    2.28
   7   4  -3   47.10    2.19
   7   4  -3   45.74    2.51
   7   4  -3   48.68    2.19
   6  -4  -3    0.13    0.27
  -6  -4   3   -0.07    0.32
  -6  -4   3    0.46    0.27
  -6  -4   3   -0.26    0.22
   6   4  -3    0.49    0.35
   6   4  -3   -0.27    0.20
  -6   4   3   -0.12    0.18
   6   4  -3    0.07    0.32
  -6   4   3    0.05    0.24
   6   4  -3    0.14    0.24
   5  -4  -3   36.74    1.78
  -5  -4   3   35.71    1.68
   5  -4  -3   37.20    1.90
  -5  -4   3   36.31    2.02
  -5  -4   3   34.98    1.84
   5   4  -3   36.62    1.71
  -5   4   3   37.71    1.88
   5   4  -3   37.45    1.81
   5   4  -3   35.50    1.70
  -5   4   3   33.92    1.68
   4  -4  -3    6.99    0.66
  -4  -4   3    6.80    0.53
   4  -4  -3    6.86    0.72
   4   4  -3    6.78    0.52
  -4   4   3    8.25    0.70
   4   4  -3    6.11    0.63
  -4   4   3    6.54    0.52
   3  -4  -3   11.30    0.91
  -3  -4   3   11.21    0.65
   3  -4  -3   11.61    0.85
  -3  -4   3   11.85    0.82
  -3  -4   3   12.28    1.00
  -3   4   3   11.69    0.86
   3   4  -3   11.39    0.75
   3   4  -3   11.49    0.82
  -3   4   3   10.71    0.70
   2  -4  -3  144.94    6.26
  -2  -4   3  140.68    5.80
  -2  -4   3  145.35    6.26
   2   4  -3  145.52    6.26
  -2   4   3  146.22    6.11
   2   4  -3  136.96    5.96
  -2   4   3  134.43    5.88
  -1  -4   3  158.13    6.71
   1  -4  -3  155.03    6.77
  -1   4   3  156.37    6.57
   1   4  -3  149.84    6.43
   1   4  -3  154.67    6.50
  -1   4   3  153.73    6.58
  -1   4   3  149.68    6.36
   0  -4   3    7.19    0.71
   0  -4  -3    6.38    0.80
   0   4   3    6.39    0.51
   0   4  -3    6.21    0.50
   0   4  -3    6.74    0.56
   0   4   3    6.84    0.71
   0   4  -3    6.80    0.62
   0   4   3    7.21    0.65
   0   4   3    6.54    0.52
  -1  -4  -3    4.80    0.76
   1  -4   3    3.87    0.56
   1   4   3    2.42    0.41
   1   4   3    3.16    0.53
   1   4   3    3.76    0.40
  -1   4  -3    3.84    0.60
  -1   4  -3    3.93    0.40
  -1   4  -3    3.07    0.45
   1   4   3    3.92    0.38
   2  -4   3   12.23    0.90
  -2  -4  -3   13.23    1.15
  -2  -4  -3   12.88    0.71
   2   4   3   11.96    0.96
  -2   4  -3   12.52    0.74
   2   4   3   11.88    0.78
   2   4   3   13.07    0.86
   2   4   3   13.68    0.73
  -2   4  -3   13.39    0.90
  -3  -4  -3  192.28    8.27
  -3  -4  -3  191.36    8.60
   3  -4   3  221.31    8.72
  -3   4  -3  185.36    8.09
  -3   4  -3  203.27    8.29
   3   4   3  190.65    8.16
   3   4   3  198.07    8.31
   4  -4   3   77.49    3.36
  -4  -4  -3   75.19    3.76
  -4  -4  -3   77.40    3.29
  -4  -4  -3   80.22    3.52
  -4   4  -3   75.58    3.37
   4   4   3   73.05    3.34
   4   4   3   74.05    3.44
  -4   4  -3   77.99    3.45
  -5  -4  -3  183.91    7.48
   5  -4   3  176.61    7.17
  -5  -4  -3  176.90    7.22
  -5  -4  -3  173.80    7.72
  -5   4  -3  177.87    7.35
   5   4   3  170.13    7.34
   5   4   3  170.16    7.27
  -5   4  -3  166.38    7.17
  -6  -4  -3   -0.02    0.47
  -6  -4  -3    0.32    0.26
  -6  -4  -3    0.92    0.35
  -6   4  -3    0.58    0.30
   6   4   3    0.73    0.34
   6   4   3    0.81    0.33
  -6   4  -3    0.30    0.20
  -7  -4  -3   66.38    2.86
  -7  -4  -3   65.89    3.11
  -7   4  -3   63.23    2.89
   7   4   3   63.63    2.95
   7   4   3   65.50    2.91
  -8  -4  -3   15.24    1.06
  -8  -4  -3   16.38    0.90
   8   4   3   15.27    0.95
   8   4   3   16.05    0.95
  -8   4  -3   16.22    0.91
   8   4   3   14.74    0.96
  -9  -4  -3   23.35    1.35
  -9  -4  -3   23.78    1.16
   9   4   3   25.92    1.50
   9   4   3   23.25    1.20
  -9   4  -3   22.16    1.19
   9   4   3   22.82    1.21
 -10  -4  -3    0.92    0.21
  10   4   3    0.57    0.22
  10   4   3    0.80    0.25
  10   4   3    0.85    0.27
 -11  -4  -3    0.65    0.17
  11   4   3    0.39    0.17
  -9  -5   3   32.95    1.53
   9   5  -3   34.10    1.55
  -8  -5   3   10.40    0.55
  -8   5   3    8.87    0.73
   8   5  -3   10.04    0.68
   8   5  -3    8.15    0.62
  -8   5   3    9.78    0.56
  -7  -5   3  121.49    4.99
  -7   5   3  111.86    4.70
  -7   5   3  114.88    4.89
   7   5  -3  112.28    4.78
   7   5  -3  105.68    4.72
  -6  -5   3    2.11    0.46
  -6  -5   3    2.27    0.28
  -6   5   3    2.68    0.34
  -6   5   3    3.92    0.53
   6   5  -3    2.81    0.45
  -5  -5   3   53.91    2.24
  -5  -5   3   48.55    2.61
   5  -5  -3   53.40    2.28
   5   5  -3   53.36    2.43
  -5   5   3   54.95    2.59
  -5   5   3   53.30    2.43
  -5   5   3   52.11    2.34
  -4  -5   3   27.69    1.69
   4  -5  -3   28.11    1.49
  -4   5   3   29.27    1.41
  -4   5   3   28.93    1.63
  -4   5   3   28.37    1.51
   4   5  -3   30.16    1.50
   3  -5  -3  137.73    6.17
  -3  -5   3  146.25    6.30
  -3   5   3  143.77    6.23
   3   5  -3  145.85    6.19
  -3   5   3  140.90    5.95
  -2  -5   3  114.91    4.98
   2  -5  -3  105.91    4.92
  -2   5   3  108.35    4.79
   2   5  -3  110.11    4.69
  -2   5   3  110.08    4.63
   2   5  -3  106.88    4.73
  -2   5   3  112.75    4.91
   1  -5  -3  203.45    8.89
  -1  -5   3  193.02    8.80
  -1   5   3  215.75    9.13
   1   5  -3  242.40    9.31
  -1   5   3  202.55    8.68
   1   5  -3  198.40    8.56
  -1   5   3  202.45    8.50
   0  -5   3  233.63    9.81
   0  -5  -3  227.98    9.93
   0   5  -3  223.24    9.54
   0   5   3  242.05   10.43
   0   5   3  235.94    9.70
   0   5   3  231.54    9.49
   1  -5   3    6.83    0.72
  -1  -5  -3    6.55    0.84
   1   5   3    7.05    0.78
   1   5   3    7.18    0.53
  -1   5  -3    7.64    0.69
   1   5   3    8.42    0.69
  -1   5  -3    5.25    0.62
   2  -5   3   48.93    2.37
  -2  -5  -3   47.93    2.62
   2   5   3   48.82    2.37
  -2   5  -3   50.01    2.37
  -3  -5  -3   58.30    3.00
   3  -5   3   57.00    2.67
  -3   5  -3   58.37    2.74
   3   5   3   65.21    3.14
   3   5   3   54.05    2.56
   4  -5   3    2.99    0.37
  -4  -5  -3    2.54    0.30
  -4  -5  -3    2.67    0.55
   4   5   3    3.09    0.50
   4   5   3    3.67    0.41
  -4   5  -3    3.56    0.50
  -5  -5  -3   30.93    1.82
  -5  -5  -3   31.73    1.43
   5   5   3   33.19    1.66
  -5   5  -3   31.69    1.63
   5   5   3   31.19    1.52
  -6  -5  -3   23.20    1.40
  -6  -5  -3   21.96    1.07
   6   5   3   22.54    1.13
  -6   5  -3   21.41    1.28
  -7  -5  -3   11.60    0.98
  -7  -5  -3   12.56    0.68
  -7   5  -3   12.31    0.74
   7   5   3   13.01    0.76
   7   5   3   12.67    0.73
  -8  -5  -3   16.12    0.79
   8   5   3   17.18    0.85
   8   5   3   17.58    0.89
   8   5   3   16.12    0.86
   9   5   3    3.00    0.31
   9   5   3    2.04    0.25
  -6  -6   3    6.35    0.51
   6   6  -3    8.24    0.75
  -5  -6   3    1.19    0.31
  -5   6   3    0.82    0.19
   5   6  -3    0.87    0.24
  -4  -6   3    4.12    0.50
   4   6  -3    4.48    0.42
  -4   6   3    4.66    0.40
  -3  -6   3   15.10    0.98
   3  -6  -3   15.11    0.83
  -3   6   3   16.57    0.99
  -3   6   3   15.44    0.85
   3   6  -3   14.89    0.82
   2  -6  -3   34.22    1.70
  -2  -6   3   26.85    1.60
  -2   6   3   31.87    1.45
   2   6  -3   33.04    1.47
  -2   6   3   32.17    1.52
  -2   6   3   33.15    1.65
   1  -6  -3  203.69    8.67
  -1  -6   3  194.01    8.63
   1   6  -3  205.25    8.43
  -1   6   3  225.87    8.62
   0  -6   3    0.75    0.28
   0  -6  -3    0.35    0.26
   0   6   3    0.91    0.54
   0   6  -3    0.57    0.35
  -1  -6  -3   27.51    1.53
   1  -6   3   27.01    1.38
  -1   6  -3   26.53    1.41
  -2  -6  -3   14.03    1.05
   2  -6   3   14.70    0.79
  -2   6  -3   13.67    0.85
   2   6   3   12.09    1.09
   3  -6   3    8.65    0.54
  -3  -6  -3    9.84    0.79
  -3   6  -3    9.41    0.74
   3   6   3   10.15    0.69
  -4  -6  -3    9.10    0.71
   4   6   3    8.62    0.50
   4   6   3    9.52    0.64
  -4   6  -3    8.42    0.59
  -5  -6  -3   27.46    1.46
   5   6   3   27.70    1.39
   5   6   3   32.22    1.39
   6   6   3   29.33    1.35
  14   0  -4    0.99    0.41
  14   0  -4    1.25    0.30
  13   0  -4    0.00    0.28
  13   0  -4    0.34    0.36
  12   0  -4   40.17    2.06
  12   0  -4   41.32    2.05
  11   0  -4    0.15    0.35
 -11   0   4    0.21    0.17
  11   0  -4    0.05    0.29
  10   0  -4  181.33    7.56
  10   0  -4  177.26    7.50
 -10   0   4  174.64    7.36
   9   0  -4    0.31    0.38
   9   0  -4    0.37    0.28
  -9   0   4    0.20    0.15
   9   0  -4    0.65    0.31
   8   0  -4  227.90    9.01
  -8   0   4  213.11    8.86
   8   0  -4  214.48    9.02
   8   0  -4  212.35    8.98
  -7   0   4   -0.33    0.22
  -7   0   4    0.11    0.10
   7   0  -4    0.43    0.23
  -7   0   4    0.03    0.17
  -6   0   4  189.36    7.70
  -6   0   4  181.90    7.44
  -6   0   4  176.88    8.01
  -5   0   4    0.04    0.09
   5   0  -4    0.22    0.19
  -5   0   4    0.06    0.19
  -4   0   4  553.11   23.67
   4   0  -4  607.45   23.94
  -4   0   4  610.66   23.89
   3   0  -4    0.16    0.16
  -3   0   4   -0.01    0.16
  -2   0   4 1144.58   54.76
   2   0  -4 1174.91   55.00
  -1   0   4   -0.07    0.18
   1   0  -4   -0.07    0.13
   0   0  -4 3408.91  144.23
   0   0   4 3361.07  143.21
  -1   0  -4    0.14    0.18
  -1   0  -4    0.15    0.15
   1   0   4    0.11    0.19
  -2   0  -4  168.78    6.94
   2   0   4  165.40    7.02
  -2   0  -4  168.13    7.00
   3   0   4    0.28    0.23
  -3   0  -4    0.11    0.18
  -3   0  -4    0.12    0.09
  -3   0  -4    0.08    0.16
  -4   0  -4  232.56    9.55
  -4   0  -4  218.86    9.38
  -4   0  -4  236.23    9.76
   4   0   4  240.85    9.75
  -5   0  -4   -0.02    0.15
  -5   0  -4    0.00    0.09
  -5   0  -4    0.13    0.23
  -6   0  -4  746.36   29.40
  -6   0  -4  727.70   29.43
  -6   0  -4  712.15   29.88
  -7   0  -4    0.16    0.31
   7   0   4    0.24    0.28
   7   0   4    0.05    0.14
  -7   0  -4    0.03    0.11
   8   0   4  664.11   27.57
   8   0   4  693.35   27.74
   8   0   4  696.23   27.65
   9   0   4   -0.21    0.41
  -9   0  -4    0.15    0.14
   9   0   4    0.40    0.27
   9   0   4    0.08    0.21
  10   0   4   45.94    2.14
 -10   0  -4   46.49    2.09
  10   0   4   41.69    2.24
  11   0   4    0.22    0.23
  11   0   4   -0.11    0.36
 -11   0  -4    0.12    0.16
 -12   0  -4   26.55    1.36
  12   0   4   26.80    1.31
  12   0   4   26.66    1.45
  13   0   4    0.21    0.29
  14  -1  -4   24.53    1.23
  14   1  -4   25.68    1.25
  14   1  -4   26.49    1.28
  13  -1  -4    1.74    0.36
  13  -1  -4    1.14    0.32
 -13  -1   4    0.58    0.21
  13   1  -4    1.63    0.80
  13   1  -4    0.93    0.34
  12  -1  -4   35.20    1.78
  12  -1  -4   35.91    1.85
 -12  -1   4   34.66    1.74
  12   1  -4   35.29    1.79
  12   1  -4   36.70    1.89
  11  -1  -4    9.94    1.02
 -11  -1   4    9.45    0.71
 -11   1   4    8.81    0.60
  11   1  -4   13.00    1.40
  11   1  -4   11.05    0.99
  10  -1  -4   63.50    2.96
  10  -1  -4   64.19    2.99
 -10  -1   4   62.45    2.88
  10   1  -4   67.59    2.96
  10   1  -4   62.90    3.02
  10   1  -4   61.51    2.91
 -10   1   4   61.73    2.73
  -9  -1   4  308.32   12.90
   9  -1  -4  307.55   12.95
   9   1  -4  336.41   12.97
   9   1  -4  306.78   13.06
  -8  -1   4   44.22    2.02
   8  -1  -4   45.80    2.11
   8  -1  -4   40.36    2.04
   8   1  -4   41.07    2.01
  -8   1   4   42.43    1.87
   8   1  -4   45.77    2.05
   8   1  -4   43.49    2.15
   7  -1  -4   86.17    3.77
  -7  -1   4   86.79    3.71
  -7   1   4   83.14    3.57
  -7   1   4   90.46    4.27
   7   1  -4   83.68    3.70
  -7   1   4   85.55    4.03
   7   1  -4   90.65    3.73
   7   1  -4   84.62    3.81
   7   1  -4   88.12    3.69
  -6  -1   4   81.57    4.08
  -6  -1   4   83.18    3.53
  -6   1   4   78.96    3.40
  -6   1   4   87.33    3.87
  -5  -1   4    6.22    0.71
  -5  -1   4    6.35    0.45
  -5   1   4    6.43    0.64
   5   1  -4    6.12    0.46
  -4  -1   4   84.89    3.64
   4  -1  -4   88.64    4.04
  -4  -1   4   90.71    4.01
   4   1  -4   89.59    3.75
  -4   1   4   81.28    3.57
  -4   1   4   88.54    3.91
  -3  -1   4    6.08    0.41
   3  -1  -4    6.42    0.62
  -3   1   4    6.22    0.37
   3   1  -4    7.07    0.51
  -3   1   4    6.94    0.59
   2  -1  -4  127.54    5.60
  -2  -1   4  130.17    5.35
  -2   1   4  134.34    5.62
   2   1  -4  134.35    5.49
  -2   1   4  125.09    5.32
  -2   1   4  131.03    5.54
   1  -1  -4  288.17   12.36
  -1   1   4  305.34   12.40
   1   1  -4  307.94   12.31
  -1   1   4  298.94   12.30
  -1   1   4  303.78   12.17
   0  -1  -4   41.21    1.96
   0  -1  -4   42.70    2.03
   0   1   4   40.54    1.90
   0   1  -4   41.13    1.78
   0   1   4   41.21    2.04
  -1   1  -4 5376.68  220.95
   1   1   4 5236.82  226.47
  -2  -1  -4  840.40   32.63
  -2  -1  -4  841.93   32.77
   2  -1   4  810.65   32.63
  -2   1  -4  778.40   32.58
   2   1   4  809.57   32.99
   2   1   4  799.27   32.71
  -3  -1  -4 2079.78   83.29
  -4  -1  -4  270.95   11.49
  -4  -1  -4  278.20   11.01
  -4  -1  -4  274.70   10.98
   4   1   4  279.19   11.52
  -4   1  -4  262.24   11.10
  -4   1  -4  260.51   11.03
  -5  -1  -4    9.86    0.98
  -5  -1  -4   11.17    0.66
  -5   1  -4   10.95    0.76
  -5   1  -4   11.33    0.54
  -6  -1  -4   22.51    1.66
  -6  -1  -4   24.74    1.16
   6  -1   4   21.07    1.31
  -6   1  -4   22.99    1.01
   6   1   4   21.80    1.21
  -6   1  -4   22.03    1.35
  -6   1  -4   22.80    1.54
   7  -1   4   32.87    1.68
  -7  -1  -4   36.84    1.66
   7   1   4   32.41    1.71
   7   1   4   34.86    1.63
  -7   1  -4   33.77    1.50
  -8  -1  -4   29.91    1.42
   8  -1   4   25.64    1.46
   8  -1   4   25.81    1.38
  -8   1  -4   26.09    1.27
   8   1   4   27.24    1.38
   8   1   4   27.71    1.40
   8   1   4   26.11    1.55
   9  -1   4   71.85    3.14
  -9  -1  -4   71.86    3.17
   9  -1   4   73.02    3.25
   9   1   4   69.03    3.26
   9   1   4   70.61    3.10
   9   1   4   70.20    3.15
  -9   1  -4   65.18    2.98
 -10  -1  -4   87.52    3.83
  10  -1   4   90.09    3.90
  10  -1   4   78.37    4.05
  10   1   4   86.68    3.91
 -10   1  -4   85.43    3.63
  10   1   4   86.98    3.80
  10   1   4   86.99    3.79
 -11  -1  -4    1.73    0.35
  11  -1   4    1.33    0.43
  11   1   4    1.33    0.45
  11   1   4    1.22    0.32
 -12  -1  -4    3.54    0.51
  12  -1   4    3.29    0.65
 -12  -1  -4    2.86    0.35
  12   1   4    3.40    0.56
  12   1   4    2.67    0.41
  13  -1   4   14.72    1.06
  13   1   4   12.63    0.80
  13   1   4   11.53    0.66
 -13  -2   4    4.01    0.37
  13  -2  -4    3.84    0.41
  13   2  -4    4.23    0.55
  13   2  -4    3.96    0.44
  12  -2  -4   19.95    1.18
 -12  -2   4   18.79    0.98
 -12  -2   4   19.00    1.10
  12   2  -4   19.83    1.22
  12   2  -4   19.11    1.10
  12   2  -4   18.33    1.07
 -11  -2   4   79.58    3.54
  11  -2  -4   82.05    3.62
 -11  -2   4   75.03    3.35
  11   2  -4   76.77    3.59
  11   2  -4   79.77    3.52
  11   2  -4   77.60    3.49
 -10  -2   4  243.31   10.08
 -10  -2   4  239.42    9.89
  10  -2  -4  245.12   10.16
 -10   2   4  235.63    9.87
  10   2  -4  241.55   10.01
  10   2  -4  246.47   10.16
  10   2  -4  240.11   10.02
   9  -2  -4   14.43    1.04
  -9  -2   4   13.55    0.94
  -9  -2   4   12.41    0.79
   9   2  -4   13.05    0.88
  -9   2   4   13.18    0.76
   9   2  -4   13.82    0.93
   9   2  -4   14.40    1.10
   8  -2  -4  249.05   10.10
  -8  -2   4  236.56   10.01
  -8  -2   4  232.09    9.85
   8   2  -4  249.63    9.95
   8   2  -4  242.54    9.97
   8   2  -4  236.75   10.14
   8   2  -4  240.43    9.92
  -7  -2   4    2.31    0.44
  -7  -2   4    3.07    0.42
   7  -2  -4    3.65    0.49
   7   2  -4    4.40    0.65
   7   2  -4    3.38    0.40
   7   2  -4    3.67    0.46
   7   2  -4    3.01    0.40
  -7   2   4    3.04    0.33
  -7   2   4    2.59    0.82
  -6  -2   4  427.67   16.79
   6  -2  -4  411.09   16.85
   6   2  -4  397.61   16.68
   6   2  -4  411.58   16.74
   6   2  -4  406.27   16.82
  -6   2   4  416.42   17.36
  -6   2   4  409.89   16.67
   6   2  -4  417.32   16.71
  -5  -2   4   30.08    1.92
  -5  -2   4   32.04    1.51
   5   2  -4   29.70    1.44
  -5   2   4   29.77    1.86
  -4  -2   4  359.84   14.86
  -4  -2   4  373.86   14.43
   4   2  -4  366.38   14.55
  -4   2   4  333.48   14.80
  -4   2   4  358.55   14.91
  -4   2   4  336.29   14.35
  -3  -2   4   39.51    2.04
  -3  -2   4   38.74    1.75
  -3   2   4   35.37    2.02
   3   2  -4   37.95    1.69
   3   2  -4   37.70    1.88
  -3   2   4   41.03    2.14
  -3   2   4   36.35    1.71
  -2  -2   4  263.22   10.99
  -2  -2   4  269.10   10.77
   2   2  -4  252.62   10.73
   2   2  -4  264.96   10.99
  -2   2   4  264.21   10.77
  -2   2   4  271.59   11.16
  -2   2   4  267.33   11.14
  -1  -2   4  242.82    9.96
   1  -2  -4  241.98   10.30
  -1  -2   4  236.86    9.82
   1   2  -4  239.83    9.82
  -1   2   4  249.96   10.17
  -1   2   4  238.77   10.21
   0  -2  -4  235.42   10.14
   0  -2  -4  223.44    9.73
   0  -2  -4  254.72   10.13
   0  -2   4  240.37    9.73
   0   2   4  249.19   10.00
   0   2   4  239.58   10.14
   0   2   4  234.05    9.76
  -1  -2  -4   47.28    2.15
  -1  -2  -4   50.65    2.53
   1   2   4   49.97    2.32
   1   2   4   48.43    2.17
  -1   2  -4   48.18    2.13
   1   2   4   48.59    2.55
  -2  -2  -4  138.74    5.82
  -2  -2  -4  144.19    6.28
  -2   2  -4  133.35    5.76
   2   2   4  142.27    5.92
   2   2   4  142.05    6.30
  -3  -2  -4  137.89    6.13
  -3  -2  -4  134.05    5.59
   3   2   4  135.91    5.62
  -3   2  -4  127.85    5.51
  -4  -2  -4   20.12    1.06
  -4  -2  -4   18.11    1.45
  -5  -2  -4  201.39    8.06
   5   2   4  194.61    7.99
  -5   2  -4  184.84    7.89
  -6   2  -4  248.81   10.29
   6   2   4  262.11   10.41
   6   2   4  249.27   10.47
   7  -2   4    0.32    0.34
  -7  -2  -4    0.35    0.26
  -7  -2  -4    0.23    0.20
  -7   2  -4    0.32    0.13
   7   2   4    0.61    0.37
   7   2   4    0.28    0.26
   7   2   4    0.44    0.30
   8  -2   4  246.56   10.31
  -8  -2  -4  247.70   10.19
  -8  -2  -4  258.35   10.40
   8   2   4  241.73   10.35
   8   2   4  260.54   10.27
  -8   2  -4  245.56   10.11
   8   2   4  234.44   10.20
   8   2   4  256.06   10.29
   9  -2   4    0.80    0.38
  -9  -2  -4    0.92    0.26
   9   2   4    1.68    0.31
   9   2   4    1.10    0.38
   9   2   4    1.02    0.36
   9   2   4    0.67    0.37
 -10  -2  -4   10.54    0.69
  10  -2   4   10.63    0.83
 -10  -2  -4   11.04    0.86
  10   2   4   11.02    0.94
  10   2   4   11.67    0.78
  10   2   4   10.96    0.79
 -11  -2  -4    1.13    0.30
  11  -2   4    0.97    0.45
  11   2   4    1.14    0.33
  11   2   4    0.72    0.36
  11   2   4    1.04    0.28
  12  -2   4   14.09    0.84
 -12  -2  -4   14.29    0.74
 -12  -2  -4   13.75    0.84
  12   2   4   13.79    0.89
  12   2   4   14.55    0.82
  13   2   4    0.15    0.20
  13   2   4    0.26    0.14
 -13  -3   4    1.01    0.16
  13   3  -4    1.27    0.22
  13   3  -4    1.06    0.25
 -12  -3   4  123.03    5.00
  12  -3  -4  118.48    5.04
 -12  -3   4  116.76    5.15
  12   3  -4  129.36    5.10
  12   3  -4  120.14    5.14
  12   3  -4  120.69    5.08
 -11  -3   4   29.10    1.33
  11  -3  -4   26.81    1.44
 -11  -3   4   27.53    1.48
  11   3  -4   27.86    1.52
  11   3  -4   28.39    1.44
  11   3  -4   26.25    1.40
  10  -3  -4    3.53    0.55
 -10  -3   4    3.87    0.55
 -10  -3   4    4.36    0.46
  10   3  -4    4.38    0.59
  10   3  -4    4.56    0.50
  10   3  -4    4.40    0.67
   9  -3  -4  167.42    7.63
  -9  -3   4  182.04    7.35
  -9  -3   4  182.82    7.57
   9   3  -4  175.98    7.43
   9   3  -4  177.95    7.56
   9   3  -4  177.24    7.42
  -9   3   4  179.21    7.40
   8  -3  -4   59.77    2.95
  -8  -3   4   64.93    2.90
  -8  -3   4   60.31    2.66
   8   3  -4   61.92    2.71
   8   3  -4   58.79    2.73
   8   3  -4   58.23    2.70
  -8   3   4   57.93    2.69
   8   3  -4   57.97    2.86
  -7  -3   4  122.44    5.27
  -7  -3   4  130.82    5.48
   7  -3  -4  124.51    5.57
   7   3  -4  124.07    5.35
   7   3  -4  126.96    5.32
   7   3  -4  123.50    5.47
  -7   3   4  128.93    5.37
   7   3  -4  126.54    5.33
  -6  -3   4   75.76    3.34
  -6  -3   4   82.32    3.53
   6  -3  -4   76.36    3.61
   6  -3  -4   78.74    3.53
  -6   3   4   80.20    3.45
   6   3  -4   76.73    3.37
   6   3  -4   77.65    3.43
   6   3  -4   74.18    3.51
   6   3  -4   79.29    3.39
  -5  -3   4   35.99    1.66
  -5  -3   4   37.08    1.84
  -5  -3   4   36.16    1.91
   5  -3  -4   34.03    1.86
   5  -3  -4   33.85    2.11
   5   3  -4   36.38    1.67
   5   3  -4   37.56    1.69
   5   3  -4   34.54    1.82
  -5   3   4   39.09    1.78
   5   3  -4   35.85    1.74
  -4  -3   4  274.89   11.23
   4  -3  -4  269.26   11.49
  -4  -3   4  289.24   11.40
   4  -3  -4  276.33   11.48
  -4  -3   4  277.22   12.05
   4   3  -4  267.14   11.66
  -4   3   4  282.33   11.37
  -3  -3   4    2.95    0.33
  -3  -3   4    2.66    0.56
  -3  -3   4    1.62    0.30
  -3   3   4    4.64    0.88
  -3   3   4    1.85    0.47
   3   3  -4    1.73    0.73
  -3   3   4    1.90    0.34
   3   3  -4    2.83    0.36
  -2  -3   4  463.61   18.39
   2   3  -4  445.48   18.01
  -2   3   4  416.08   18.59
  -2   3   4  468.13   18.09
  -2   3   4  428.87   18.50
  -1  -3   4   47.46    2.26
   1   3  -4   46.60    2.13
  -1   3   4   48.53    2.60
  -1   3   4   47.43    2.20
  -1   3   4   44.97    2.56
   0  -3  -4   30.55    1.91
   0   3   4   30.32    1.56
   0   3   4   31.64    1.84
   0   3  -4   32.60    1.53
  -1  -3  -4  107.66    4.77
  -1  -3  -4  114.24    5.36
  -1   3  -4  116.02    4.79
   1   3   4  116.56    4.84
   1   3   4  110.10    5.08
  -2  -3  -4  422.14   17.17
   2  -3   4  417.74   17.18
  -2  -3  -4  432.44   17.97
  -2  -3  -4  422.38   17.04
   2   3   4  426.53   17.38
  -2   3  -4  428.86   17.14
   2   3   4  407.60   17.18
   2   3   4  420.01   17.16
   3  -3   4   45.60    2.07
  -3  -3  -4   45.77    2.15
  -3  -3  -4   47.29    2.05
   3   3   4   42.91    2.04
   3   3   4   42.51    2.19
  -3   3  -4   43.04    2.05
  -4  -3  -4  465.68   18.60
  -4  -3  -4  448.83   19.10
  -4  -3  -4  471.63   18.78
  -4   3  -4  455.00   18.65
   4   3   4  464.98   18.67
   4   3   4  454.34   18.72
  -5  -3  -4    0.42    0.29
  -5  -3  -4    0.30    0.23
   5  -3   4    0.25    0.13
   5   3   4    0.40    0.30
   5   3   4    0.46    0.31
  -5   3  -4    0.57    0.20
  -6  -3  -4   55.03    2.53
   6  -3   4   48.12    2.32
  -6  -3  -4   53.70    2.32
   6   3   4   50.43    2.45
   6   3   4   51.60    2.36
  -6   3  -4   51.02    2.31
   6   3   4   47.14    2.43
   7  -3   4    2.39    0.42
  -7  -3  -4    2.05    0.44
  -7  -3  -4    2.25    0.38
   7   3   4    1.70    0.39
   7   3   4    2.23    0.46
  -7   3  -4    2.28    0.32
   7   3   4    2.48    0.49
  -8  -3  -4    0.36    0.25
  -8  -3  -4    0.44    0.31
   8  -3   4    0.51    0.37
  -8   3  -4    0.65    0.18
   8   3   4    0.96    0.33
   8   3   4    0.49    0.34
   8   3   4    0.24    0.38
  -9  -3  -4   11.24    0.74
  -9  -3  -4   10.65    0.87
   9   3   4   10.09    0.72
   9   3   4   10.86    0.88
   9   3   4   11.21    0.79
   9   3   4   10.69    0.77
  -9   3  -4   11.85    0.66
 -10  -3  -4   47.09    2.03
 -10  -3  -4   43.48    2.23
  10   3   4   46.86    2.27
  10   3   4   44.66    2.05
  10   3   4   39.55    2.04
  10   3   4   44.73    1.98
 -11  -3  -4   12.38    0.69
 -11  -3  -4   14.22    1.16
  11   3   4   12.03    0.72
  11   3   4   12.00    0.77
  11   3   4   12.47    0.75
 -12  -3  -4   49.48    1.94
  12   3   4   41.31    1.98
 -11  -4   4   15.00    0.74
  11   4  -4   15.21    0.80
  11   4  -4   13.04    0.74
  11   4  -4   16.13    0.85
 -10  -4   4    6.40    0.59
  10   4  -4    8.54    0.62
  10   4  -4    6.57    0.51
   9  -4  -4   97.85    4.20
  -9  -4   4   96.96    4.01
   9   4  -4   92.53    4.16
   9   4  -4   91.46    4.05
   9   4  -4   98.01    4.12
  -9   4   4   94.75    4.12
  -8  -4   4    0.66    0.26
  -8  -4   4    1.11    0.35
   8  -4  -4    1.04    0.32
   8   4  -4    0.71    0.27
   8   4  -4    0.81    0.34
  -8   4   4    1.11    0.29
   8   4  -4    2.29    0.49
  -8   4   4    1.13    0.22
  -7  -4   4  217.74    9.23
  -7  -4   4  213.00    8.95
  -7  -4   4  216.84    8.74
   7  -4  -4  210.31    9.51
   7   4  -4  207.82    8.83
   7   4  -4  208.85    9.06
  -7   4   4  216.72    8.94
   6  -4  -4   19.23    1.25
  -6  -4   4   18.12    1.02
  -6  -4   4   19.66    1.31
  -6  -4   4   18.34    1.16
  -6   4   4   18.52    1.01
   6   4  -4   19.23    1.04
  -6   4   4   19.59    1.19
   6   4  -4   18.82    1.19
   6   4  -4   18.86    1.13
   6   4  -4   19.49    1.03
   5  -4  -4   28.02    1.62
  -5  -4   4   28.17    1.38
  -5  -4   4   30.94    1.76
   5  -4  -4   27.55    1.49
   5   4  -4   28.78    1.40
   5   4  -4   28.23    1.57
  -5   4   4   30.55    1.61
   5   4  -4   28.99    1.51
   5   4  -4   29.66    1.41
  -5   4   4   26.72    1.39
   4  -4  -4   16.14    1.14
  -4  -4   4   15.62    0.87
  -4  -4   4   18.48    1.05
  -4  -4   4   16.72    1.18
   4  -4  -4   16.37    1.09
   4   4  -4   16.84    1.01
   4   4  -4   16.96    0.91
  -4   4   4   17.09    1.10
  -4   4   4   15.31    1.05
   3  -4  -4   18.77    1.56
  -3  -4   4   19.23    1.26
   3  -4  -4   17.83    1.15
  -3  -4   4   17.44    0.90
   3   4  -4   17.44    1.08
  -3   4   4   19.07    1.17
   3   4  -4   17.42    1.04
  -3   4   4   17.63    0.97
  -2  -4   4  531.39   21.05
   2  -4  -4  529.15   21.11
  -2  -4   4  484.84   20.60
  -2   4   4  514.51   20.71
   2   4  -4  496.36   20.80
  -2   4   4  518.74   20.94
   2   4  -4  514.83   20.78
   1  -4  -4  144.38    6.37
  -1  -4   4  145.15    6.25
  -1   4   4  144.19    5.96
   1   4  -4  146.20    6.10
  -1   4   4  139.48    6.15
   1   4  -4  139.09    6.00
  -1   4   4  145.42    6.18
   0  -4  -4  468.38   19.11
   0  -4   4  479.50   18.90
   0   4   4  470.75   18.86
   0   4   4  440.80   18.65
   0   4  -4  477.22   18.78
   0   4   4  450.97   18.61
   0   4  -4  438.85   18.65
   0   4   4  460.37   18.83
  -1  -4  -4    4.40    0.52
   1  -4   4    3.97    0.56
  -1  -4  -4    4.36    0.71
  -1   4  -4    4.62    0.41
  -1   4  -4    3.96    0.52
   1   4   4    4.31    0.42
   1   4   4    4.12    0.68
   1   4   4    2.65    0.45
   1   4   4    3.70    0.42
  -2  -4  -4  128.12    5.38
   2  -4   4  137.04    5.67
  -2  -4  -4  131.41    5.95
   2   4   4  129.26    5.39
  -2   4  -4  135.45    5.60
   2   4   4  125.48    5.48
  -2   4  -4  125.78    5.41
   3  -4   4   62.49    2.86
  -3  -4  -4   62.19    2.72
  -3  -4  -4   64.00    2.94
  -3  -4  -4   63.77    3.26
   3   4   4   59.89    2.80
   3   4   4   61.59    2.93
  -3   4  -4   64.44    2.90
  -4  -4  -4    0.83    0.29
  -4  -4  -4    0.54    0.35
  -4  -4  -4    0.53    0.31
   4  -4   4    0.37    0.22
   4   4   4    0.85    0.41
   4   4   4    0.34    0.30
  -4   4  -4    0.79    0.29
  -4   4  -4    0.46    0.20
  -5  -4  -4   52.82    2.89
  -5  -4  -4   57.71    2.72
  -5  -4  -4   58.17    2.49
   5  -4   4   56.02    2.38
  -5   4  -4   55.28    2.56
  -5   4  -4   50.11    2.38
   5   4   4   56.85    2.54
   5   4   4   52.94    2.58
  -6  -4  -4   76.36    3.25
  -6  -4  -4   74.61    3.49
  -6  -4  -4   83.58    4.01
   6   4   4   71.59    3.34
  -6   4  -4   69.98    3.29
   6   4   4   70.74    3.29
  -7  -4  -4  147.04    6.47
  -7  -4  -4  155.32    6.23
   7   4   4  144.77    6.29
  -7   4  -4  147.87    6.26
   7   4   4  150.92    6.28
  -8  -4  -4   14.80    1.40
  -8  -4  -4   15.31    0.88
   8   4   4   15.00    0.92
   8   4   4   15.00    0.92
  -8   4  -4   15.68    0.88
   8   4   4   14.89    0.93
  -9  -4  -4   66.78    3.11
  -9  -4  -4   68.64    2.91
   9   4   4   67.10    2.95
   9   4   4   70.18    2.93
   9   4   4   63.27    2.96
  -9   4  -4   70.18    2.99
 -10  -4  -4    0.46    0.18
  10   4   4    0.59    0.20
  10   4   4    0.35    0.21
  10   4   4    0.31    0.21
  -9  -5   4    3.82    0.27
  -9   5   4    3.43    0.29
  -8  -5   4   13.29    0.68
  -8   5   4   13.56    0.70
   8   5  -4   13.94    0.82
  -7  -5   4    4.07    0.53
  -7  -5   4    4.26    0.47
  -7   5   4    4.44    0.40
   7   5  -4    5.16    0.52
  -7   5   4    4.88    0.54
  -6  -5   4   26.24    1.18
  -6  -5   4   24.76    1.47
   6   5  -4   26.42    1.34
  -6   5   4   26.70    1.27
  -6   5   4   25.57    1.46
   5  -5  -4   73.16    3.11
  -5  -5   4   73.99    3.43
  -5  -5   4   73.96    3.02
   5   5  -4   71.60    3.20
  -5   5   4   71.81    3.14
  -5   5   4   72.74    3.39
  -5   5   4   71.20    3.24
  -4  -5   4   45.35    2.43
   4  -5  -4   48.00    2.29
  -4   5   4   48.26    2.32
  -4   5   4   48.72    2.43
   4   5  -4   48.44    2.24
  -4   5   4   49.61    2.19
   3   5  -4   12.20    1.11
  -3   5   4   12.49    0.98
  -2  -5   4    1.30    0.43
   2  -5  -4    1.40    0.48
  -2   5   4    1.45    0.32
  -2   5   4    1.21    0.43
   2   5  -4    1.43    0.29
  -2   5   4    1.39    0.42
   2   5  -4    1.54    0.43
   1  -5  -4   10.67    1.00
  -1  -5   4   11.25    0.95
  -1   5   4   10.63    0.87
  -1   5   4   11.71    0.73
   1   5  -4   10.04    0.73
   1   5  -4   10.22    0.79
  -1   5   4   10.64    0.92
   0  -5  -4   59.41    2.99
   0  -5   4   55.78    2.79
   0   5  -4   54.48    2.56
   0   5   4   58.10    2.77
   0   5   4   59.81    2.55
   0   5  -4   57.46    2.70
   0   5   4   58.39    2.76
   1  -5   4   25.13    1.45
  -1  -5  -4   26.08    1.68
   1   5   4   24.92    1.48
   1   5   4   23.66    1.37
  -1   5  -4   26.73    1.43
   1   5   4   25.24    1.23
  -2  -5  -4  274.71   12.03
   2  -5   4  282.64   11.72
   2   5   4  271.36   11.32
  -2   5  -4  280.84   11.50
   3  -5   4    8.00    0.64
  -3  -5  -4    7.39    0.87
  -3   5  -4    9.07    0.73
   3   5   4    7.67    0.75
   3   5   4    7.55    0.57
   4  -5   4  118.84    4.95
  -4  -5  -4  113.99    5.35
  -4   5  -4  124.33    5.12
   4   5   4  117.46    4.96
   4   5   4  114.98    5.07
  -5  -5  -4   66.20    3.16
  -5  -5  -4   59.47    2.69
   5   5   4   62.41    2.90
  -5   5  -4   67.77    2.92
   5   5   4   64.88    2.81
  -6  -5  -4    5.24    0.61
   6   5   4    5.79    0.59
   6   5   4    5.07    0.47
  -6   5  -4    4.57    0.47
  -7  -5  -4   43.03    1.97
   7   5   4   48.10    2.10
   7   5   4   47.33    2.06
  -7   5  -4   46.84    2.10
   7   5   4   46.47    2.09
  -8  -5  -4   35.66    1.49
   8   5   4   34.26    1.55
   8   5   4   33.81    1.53
   8   5   4   33.36    1.55
  -6  -6   4    3.27    0.37
  -6   6   4    4.22    0.34
   6   6  -4    4.07    0.36
  -5  -6   4   12.28    0.84
  -5   6   4   14.99    0.74
   5   6  -4   16.01    0.88
  -4   6   4   25.68    1.21
  -4   6   4   25.97    1.38
   4   6  -4   25.32    1.21
  -4   6   4   26.38    1.21
  -3  -6   4   24.85    1.36
   3  -6  -4   25.96    1.25
  -3   6   4   26.80    1.26
  -3   6   4   24.23    1.20
   3   6  -4   25.43    1.19
  -3   6   4   24.38    1.68
   2  -6  -4   56.73    2.56
  -2  -6   4   48.30    2.49
  -2   6   4   57.21    2.45
  -2   6   4   51.71    2.38
   2   6  -4   51.29    2.40
  -1  -6   4   86.94    4.01
   1  -6  -4   91.98    4.08
  -1   6   4   96.76    3.98
   0  -6  -4    1.35    0.40
   0  -6   4    1.03    0.29
   0   6   4    1.32    0.42
  -1  -6  -4    8.36    0.75
   1  -6   4    6.93    0.65
   1   6   4    6.35    0.74
  -2  -6  -4    4.67    0.58
   2  -6   4    5.44    0.44
  -2   6  -4    6.51    0.80
  -3  -6  -4    4.48    0.54
  -3   6  -4    4.80    0.46
   3   6   4    4.97    0.51
  -4  -6  -4    2.58    0.42
   4   6   4    2.20    0.26
   4   6   4    2.35    0.39
  -5  -6  -4    3.08    0.40
   5   6   4    3.26    0.31
   5   6   4    3.40    0.39
  14   0  -5    0.09    0.23
  14   0  -5   -0.02    0.19
  13   0  -5   19.72    1.14
  13   0  -5   19.15    1.13
  12   0  -5    0.04    0.33
  12   0  -5    0.25    0.31
  11   0  -5    2.35    0.50
  11   0  -5    1.75    0.45
  10   0  -5   -0.28    0.29
  10   0  -5   -0.03    0.37
 -10   0   5    0.30    0.16
   9   0  -5  209.44    8.26
   9   0  -5  189.76    8.18
   9   0  -5  189.63    8.15
  -9   0   5  188.93    8.02
  -8   0   5    0.36    0.16
   8   0  -5    0.07    0.28
   8   0  -5    0.09    0.21
   8   0  -5   -0.09    0.21
  -7   0   5  388.92   16.04
   7   0  -5  362.96   15.29
   7   0  -5  388.19   15.30
  -7   0   5  359.41   15.18
  -7   0   5  379.10   15.48
  -6   0   5    0.08    0.17
  -6   0   5   -0.04    0.11
   6   0  -5   -0.16    0.21
  -6   0   5    0.14    0.24
   5   0  -5  325.39   13.39
  -5   0   5  308.15   13.02
  -5   0   5  334.81   13.31
  -4   0   5    0.17    0.13
  -4   0   5    0.08    0.20
   4   0  -5    0.03    0.15
   3   0  -5 1047.58   41.63
  -3   0   5 1018.22   41.58
  -2   0   5   -0.04    0.11
   2   0  -5    0.05    0.18
  -2   0   5   -0.01    0.18
  -1   0   5  157.00    6.56
   1   0  -5  155.83    6.58
  -1   0   5  157.70    6.61
   0   0   5    0.05    0.15
   0   0  -5    0.26    0.16
   0   0   5    0.06    0.20
  -1   0  -5 1016.80   40.93
  -2   0  -5    0.30    0.19
   2   0   5    0.02    0.15
  -2   0  -5    0.06    0.16
  -3   0  -5  970.65   40.05
   3   0   5 1019.22   40.40
  -3   0  -5 1009.75   40.28
  -4   0  -5    0.35    0.25
  -4   0  -5    0.19    0.15
   4   0   5   -0.08    0.20
  -4   0  -5    0.15    0.13
  -5   0  -5    5.88    0.41
  -5   0  -5    5.60    0.54
   5   0   5    7.04    0.76
  -5   0  -5    6.18    0.69
  -6   0  -5   -0.25    0.16
   6   0   5    0.28    0.26
  -6   0  -5    0.13    0.12
  -7   0  -5  134.82    5.87
   7   0   5  140.76    5.90
   7   0   5  155.45    6.14
   7   0   5  136.44    6.01
   8   0   5    0.45    0.26
   8   0   5    0.53    0.23
  -8   0  -5   -0.01    0.14
   9   0   5   40.61    1.95
   9   0   5   45.08    2.06
   9   0   5   43.39    2.21
  -9   0  -5   43.24    2.00
  10   0   5    0.42    0.38
  10   0   5    0.31    0.49
 -10   0  -5    0.15    0.16
  11   0   5   30.40    1.49
  11   0   5   30.70    1.66
  12   0   5    0.52    0.26
  13   0   5   22.30    1.16
  14  -1  -5    2.19    0.33
  14   1  -5    1.82    0.30
  14   1  -5    3.05    0.43
  13  -1  -5    3.09    0.47
  13  -1  -5    2.55    0.40
  13   1  -5    2.17    0.45
  13   1  -5    1.96    0.40
  12  -1  -5   13.06    0.94
  12  -1  -5   12.24    0.87
  12   1  -5   13.68    1.01
  12   1  -5   13.14    0.91
 -11  -1   5   12.67    0.85
  11  -1  -5   16.00    1.16
  11  -1  -5   12.04    0.93
 -11  -1   5   12.88    0.75
 -11   1   5   12.49    0.75
  11   1  -5   13.52    1.06
  11   1  -5   14.96    1.61
  11   1  -5   14.25    1.10
  10  -1  -5   98.66    4.53
 -10  -1   5  102.98    4.51
  10  -1  -5  105.00    4.61
 -10  -1   5  100.36    4.38
  10   1  -5  111.50    4.58
  10   1  -5  103.59    4.64
 -10   1   5  102.89    4.39
  10   1  -5  104.79    4.54
   9  -1  -5  700.72   26.88
   9  -1  -5  668.88   26.81
  -9  -1   5  633.61   26.75
  -9   1   5  637.97   26.63
   9   1  -5  670.83   26.87
   9   1  -5  658.43   26.77
   8  -1  -5   39.60    1.94
   8  -1  -5   38.31    1.90
   8   1  -5   40.70    1.89
   8   1  -5   41.17    2.00
   8   1  -5   39.75    1.89
  -8   1   5   35.92    1.73
   7  -1  -5  104.16    5.11
  -7  -1   5  113.94    4.79
  -7   1   5  113.44    5.19
  -7   1   5  113.83    5.42
   7   1  -5  121.37    4.83
  -6  -1   5    1.28    0.44
  -6  -1   5    1.03    0.24
  -6   1   5    1.47    0.42
   6   1  -5    1.04    0.27
  -6   1   5    1.08    0.18
  -5  -1   5 1393.07   55.03
   5  -1  -5 1315.50   55.05
  -5   1   5 1327.80   54.81
   5   1  -5 1401.46   54.79
   4  -1  -5   33.94    1.87
  -4  -1   5   31.40    1.48
  -4   1   5   30.06    1.43
  -4   1   5   34.48    1.76
   4   1  -5   33.79    1.65
   3  -1  -5  406.97   17.40
   3   1  -5  447.80   17.25
  -3   1   5  410.46   17.01
  -3   1   5  411.47   17.37
  -3   1   5  436.10   17.31
   2  -1  -5  299.89   13.01
   2   1  -5  314.97   12.91
  -2   1   5  312.44   12.92
  -2   1   5  320.74   13.03
  -2   1   5  323.32   12.70
   1  -1  -5   74.70    3.42
  -1  -1   5   83.94    3.21
   1   1  -5   71.37    3.13
  -1   1   5   79.99    3.39
  -1   1   5   70.51    3.43
   1   1  -5   68.36    3.31
  -1   1   5   77.09    3.33
   0  -1   5  692.04   27.03
   0  -1  -5  665.86   26.90
   0  -1  -5  671.58   27.20
   0  -1  -5  651.81   27.16
   0   1   5  666.73   26.92
   0   1   5  673.86   27.26
   0   1  -5  675.01   27.14
   0   1   5  663.50   27.06
   1  -1   5 4391.81  184.75
  -1  -1  -5 4331.94  187.53
   1   1   5 4037.76  181.88
  -1   1  -5 4135.12  179.62
   2  -1   5   25.92    1.27
  -2  -1  -5   27.00    1.56
  -2  -1  -5   28.86    1.44
   2   1   5   26.12    1.33
   2   1   5   24.97    1.56
  -2   1  -5   25.64    1.18
  -3  -1  -5  317.93   14.15
  -3  -1  -5  356.52   14.62
  -3  -1  -5  382.80   14.34
   3  -1   5  349.21   14.21
  -3   1  -5  343.18   14.09
  -4  -1  -5    1.74    0.48
  -4  -1  -5    1.95    0.27
  -4  -1  -5    1.18    0.25
  -4   1  -5    1.49    0.20
  -4   1  -5    1.80    0.29
   4   1   5    1.48    0.59
  -5  -1  -5 1350.37   54.56
  -5   1  -5 1304.93   53.75
  -5   1  -5 1361.66   54.28
  -5   1  -5 1354.68   54.06
  -6  -1  -5    0.71    0.25
   6   1   5    0.63    0.31
   6   1   5    0.86    0.24
  -6   1  -5    0.61    0.14
  -6   1  -5    0.34    0.23
   7  -1   5   18.08    1.10
  -7  -1  -5   17.53    1.01
   7   1   5   17.96    0.99
  -7   1  -5   17.40    0.89
   7   1   5   18.15    1.13
   8  -1   5   69.86    3.28
  -8  -1  -5   75.51    3.26
  -8   1  -5   72.08    3.09
   8   1   5   71.97    3.32
   8   1   5   68.92    3.45
   8   1   5   75.25    3.24
   9  -1   5    1.60    0.52
  -9  -1  -5    1.69    0.34
  -9  -1  -5    1.24    0.29
   9   1   5    1.52    0.40
   9   1   5    1.31    0.33
   9   1   5    1.69    0.46
  -9   1  -5    1.35    0.25
 -10  -1  -5   36.46    1.85
 -10  -1  -5   37.43    1.72
  10  -1   5   37.39    1.94
 -10   1  -5   35.98    1.69
  10   1   5   36.23    1.74
  10   1   5   36.25    1.96
  10   1   5   38.49    1.82
 -11  -1  -5    8.63    0.61
  11  -1   5    8.07    0.76
  11   1   5    7.89    0.64
  11   1   5    8.04    0.80
 -12  -1  -5    4.13    0.44
  12  -1   5    4.91    0.56
 -12  -1  -5    4.95    0.38
  12   1   5    4.26    0.59
  12   1   5    3.87    0.41
  13  -1   5   81.16    3.42
  13   1   5   80.68    3.46
  13  -2  -5   41.33    1.96
 -13  -2   5   44.58    1.86
  13   2  -5   43.60    2.02
  13   2  -5   41.26    1.95
 -12  -2   5    3.77    0.40
  12  -2  -5    3.76    0.54
  12   2  -5    4.01    0.51
  12   2  -5    3.97    0.55
  12   2  -5    4.88    0.68
 -11  -2   5   80.37    3.46
 -11  -2   5   83.51    3.65
  11  -2  -5   79.60    3.70
  11   2  -5   81.24    3.70
  11   2  -5   80.00    3.60
  11   2  -5   81.07    3.60
 -10  -2   5  266.54   10.91
 -10  -2   5  274.31   11.12
  10  -2  -5  273.05   11.19
 -10   2   5  258.40   10.94
  10   2  -5  263.48   11.15
  10   2  -5  278.91   11.07
  10   2  -5  256.26   11.02
   9  -2  -5   33.56    1.82
  -9  -2   5   34.29    1.76
  -9  -2   5   31.36    1.57
   9   2  -5   34.96    1.88
  -9   2   5   32.87    1.60
   9   2  -5   34.65    1.70
   9   2  -5   31.36    1.68
  -8  -2   5   35.23    1.76
  -8  -2   5   34.01    1.61
   8  -2  -5   33.53    2.15
  -8   2   5   33.61    1.62
   8   2  -5   34.36    1.69
  -7  -2   5  995.60   38.98
  -7  -2   5  906.12   38.80
   7   2  -5  984.06   38.88
  -7   2   5  944.47   39.63
   7   2  -5  954.57   38.88
  -7   2   5 1006.47   38.87
   7   2  -5  985.49   39.03
   7   2  -5  955.19   38.85
  -6  -2   5    4.13    0.37
  -6  -2   5    4.14    0.46
   6  -2  -5    5.08    0.77
   6   2  -5    4.67    0.73
   6   2  -5    4.60    0.50
  -6   2   5    4.70    0.40
   6   2  -5    3.77    0.38
  -5  -2   5  167.48    6.83
  -5  -2   5  163.31    7.41
  -5   2   5  164.57    6.77
   5   2  -5  159.35    6.90
  -4  -2   5    3.79    0.64
  -4  -2   5    4.27    0.45
  -4   2   5    4.72    0.41
  -4   2   5    4.36    0.71
   4   2  -5    4.05    0.50
  -4   2   5    3.81    0.62
  -3  -2   5  142.39    6.08
  -3  -2   5  146.14    5.74
  -3   2   5  138.81    6.12
   3   2  -5  137.96    5.68
  -3   2   5  127.32    6.12
  -3   2   5  128.44    5.98
   3   2  -5  140.23    5.97
  -2  -2   5   14.87    0.99
   2  -2  -5   15.79    1.23
  -2   2   5   16.06    0.86
  -2   2   5   14.98    1.14
   2   2  -5   14.84    1.01
  -2   2   5   15.34    1.09
   2   2  -5   15.45    0.80
  -1  -2   5  310.75   12.74
  -1  -2   5  312.50   12.81
   1  -2  -5  320.89   13.22
  -1   2   5  308.20   12.99
  -1   2   5  311.19   13.16
   0  -2  -5  533.65   21.89
   0  -2   5  517.01   21.42
   0  -2   5  550.33   21.44
   0   2   5  538.35   21.70
   0   2   5  518.46   21.93
  -1  -2  -5   14.59    1.08
  -1  -2  -5   15.71    1.18
  -1   2  -5   16.19    0.83
   1   2   5   16.78    1.25
   1   2   5   15.71    0.99
   1   2   5   15.41    0.86
  -2  -2  -5   85.72    3.72
  -2  -2  -5   82.28    3.92
  -2  -2  -5   86.94    4.17
   2   2   5   85.47    3.80
   2   2   5   87.31    3.75
  -3  -2  -5  145.85    5.99
  -3  -2  -5  144.68    6.55
   3   2   5  142.29    6.01
  -3   2  -5  137.50    5.87
  -4  -2  -5   13.45    1.26
  -4  -2  -5   15.17    0.89
  -4   2  -5   13.61    0.74
  -5  -2  -5    7.08    0.60
   5  -2   5    6.97    0.54
  -5  -2  -5    6.54    0.51
  -5   2  -5    6.47    0.44
   5   2   5    7.47    0.56
   6  -2   5   83.34    3.82
  -6  -2  -5   92.32    3.77
  -6  -2  -5   94.82    3.93
   6   2   5   88.61    3.82
   6   2   5   86.07    3.86
   6   2   5   83.85    3.79
  -6   2  -5   88.15    3.71
   7  -2   5  254.37   10.74
  -7  -2  -5  285.02   10.88
  -7  -2  -5  272.46   10.66
   7   2   5  250.86   10.79
   7   2   5  250.39   10.66
   7   2   5  258.10   10.82
  -7   2  -5  251.57   10.59
  -8  -2  -5   12.15    0.91
   8  -2   5   11.51    0.92
  -8  -2  -5   11.66    0.76
   8   2   5   10.88    0.75
  -8   2  -5   11.71    0.68
   8   2   5   13.05    0.84
   8   2   5   12.06    0.96
  -9  -2  -5   31.98    1.73
  -9  -2  -5   31.43    1.55
   9  -2   5   30.66    1.66
   9   2   5   32.37    1.73
   9   2   5   31.39    1.60
   9   2   5   31.06    1.61
  -9   2  -5   30.50    1.47
 -10  -2  -5    0.19    0.19
  10  -2   5    0.35    0.31
 -10  -2  -5    0.05    0.23
  10   2   5    0.30    0.30
  10   2   5    0.33    0.27
  10   2   5    0.09    0.35
 -11  -2  -5   56.83    2.68
 -11  -2  -5   58.28    2.52
  11  -2   5   60.06    2.62
  11   2   5   55.82    2.58
  11   2   5   58.10    2.67
  11   2   5   57.39    2.60
  12  -2   5   16.85    0.86
  12   2   5   17.32    0.89
  12   2   5   16.32    0.95
 -12  -3   5   20.45    1.12
  12  -3  -5   18.89    1.08
 -12  -3   5   21.12    0.99
  12   3  -5   21.25    1.13
  12   3  -5   20.42    1.06
  12   3  -5   21.78    1.10
 -11  -3   5   53.68    2.32
  11  -3  -5   49.48    2.49
  11   3  -5   54.52    2.44
  11   3  -5   53.59    2.52
  11   3  -5   53.16    2.41
 -10  -3   5   66.21    3.05
 -10  -3   5   66.20    2.85
  10  -3  -5   65.83    3.09
  10   3  -5   65.99    2.95
  10   3  -5   63.95    3.06
  10   3  -5   64.83    2.96
  -9  -3   5  282.22   11.88
   9  -3  -5  264.39   12.43
  -9  -3   5  273.85   11.87
   9   3  -5  290.47   12.04
   9   3  -5  311.33   12.41
   9   3  -5  311.39   11.90
  -9   3   5  265.54   11.72
  -8  -3   5  235.78    9.91
  -8  -3   5  253.61   10.16
   8  -3  -5  252.89   10.26
   8   3  -5  240.50    9.98
   8   3  -5  231.78    9.99
   8   3  -5  238.01   10.13
  -8   3   5  242.18   10.02
  -7  -3   5    1.50    0.31
   7  -3  -5    2.38    0.53
  -7  -3   5    2.57    0.46
   7   3  -5    1.66    0.37
   7   3  -5    3.21    0.43
   7   3  -5    3.07    0.45
  -7   3   5    2.10    0.39
   7   3  -5    2.60    0.61
   6  -3  -5   98.83    4.47
  -6  -3   5  104.03    4.40
  -6  -3   5  103.37    4.20
   6  -3  -5   96.93    4.22
  -6  -3   5   99.15    4.55
  -6   3   5  103.81    4.35
   6   3  -5   96.29    4.26
   6   3  -5   95.91    4.21
   6   3  -5   96.00    4.20
   6   3  -5   96.07    4.38
  -5  -3   5  300.56   11.39
   5  -3  -5  252.20   10.83
  -5  -3   5  264.28   10.57
   5  -3  -5  260.71   10.77
   5   3  -5  243.39   10.73
   5   3  -5  253.89   10.64
   5   3  -5  254.22   10.59
   5   3  -5  247.62   10.58
  -4  -3   5    9.21    0.67
  -4  -3   5    8.28    0.71
   4  -3  -5    8.36    0.72
  -4  -3   5    7.42    0.53
   4  -3  -5    8.64    0.73
  -4  -3   5    7.49    0.99
  -4   3   5    8.22    0.66
   4   3  -5    8.16    0.71
   4   3  -5    8.78    0.63
   3  -3  -5  131.04    5.81
  -3  -3   5  133.03    6.17
  -3  -3   5  130.68    5.83
   3  -3  -5  136.40    5.90
  -3  -3   5  129.71    5.55
  -3   3   5  138.36    5.74
   3   3  -5  153.66    6.05
   3   3  -5  127.51    5.63
   2  -3  -5   18.05    1.17
  -2  -3   5   16.00    1.18
  -2  -3   5   17.39    0.97
  -2  -3   5   17.38    1.25
   2  -3  -5   20.08    1.16
   2   3  -5   18.41    0.97
  -2   3   5   16.78    1.33
  -1  -3   5    3.50    0.46
  -1  -3   5    4.14    0.59
   1  -3  -5    3.38    0.51
  -1   3   5    3.23    0.43
  -1   3   5    1.50    0.56
   1   3  -5    3.19    0.39
   0  -3  -5   89.65    4.12
   0  -3  -5   72.32    3.85
   0  -3   5   71.45    3.40
   0   3  -5   77.41    3.33
   0   3   5   74.01    3.68
   0   3   5   75.29    3.27
  -1  -3  -5   41.38    2.34
   1  -3   5   39.64    1.95
  -1  -3  -5   45.59    2.11
   1   3   5   37.66    1.92
  -1   3  -5   39.89    1.88
   1   3   5   38.94    1.78
   1   3   5   40.14    2.16
  -2  -3  -5    2.68    0.55
   2  -3   5    2.77    0.37
  -2  -3  -5    3.36    0.34
  -2  -3  -5    2.94    0.55
  -2  -3  -5    3.37    0.48
   2   3   5    2.28    0.28
   2   3   5    1.75    0.31
   2   3   5    3.65    0.61
  -2   3  -5    2.77    0.37
   2   3   5    2.88    0.37
   2   3   5    2.53    0.48
   3  -3   5  301.85   12.28
  -3  -3  -5  313.07   12.39
  -3  -3  -5  308.47   12.21
  -3  -3  -5  292.25   12.69
   3   3   5  290.07   12.33
   3   3   5  290.40   12.13
   3   3   5  303.00   12.28
  -3   3  -5  302.52   12.28
   4  -3   5    8.13    0.58
  -4  -3  -5   10.45    1.30
  -4  -3  -5    8.46    0.61
   4  -3   5    8.22    0.60
  -4  -3  -5    8.88    0.79
   4   3   5    8.79    0.73
   4   3   5    8.63    0.69
  -4   3  -5    7.55    0.64
  -5  -3  -5  597.99   22.68
   5  -3   5  579.22   22.60
   5  -3   5  522.80   22.66
   5   3   5  527.06   22.73
   5   3   5  581.16   22.74
  -5   3  -5  557.02   22.68
  -6  -3  -5    1.77    0.34
  -6  -3  -5    2.47    0.50
   6   3   5    2.33    0.43
  -6   3  -5    2.44    0.35
   6   3   5    2.07    0.44
  -7  -3  -5   44.87    2.03
  -7  -3  -5   42.96    2.24
   7  -3   5   41.68    2.04
  -7   3  -5   43.09    1.98
   7   3   5   44.88    2.09
   7   3   5   42.58    2.15
   7   3   5   42.07    2.06
  -8  -3  -5   48.01    2.38
   8  -3   5   46.27    2.17
   8   3   5   48.01    2.25
   8   3   5   47.58    2.42
  -8   3  -5   46.10    2.10
   8   3   5   43.61    2.28
  -9  -3  -5   38.42    1.74
   9  -3   5   36.01    1.72
  -9  -3  -5   35.52    1.92
   9   3   5   34.22    1.76
   9   3   5   37.65    1.78
   9   3   5   36.08    1.70
   9   3   5   36.02    1.84
 -10  -3  -5   31.42    1.65
 -10  -3  -5   31.70    1.48
  10   3   5   29.08    1.53
  10   3   5   31.73    1.50
  10   3   5   30.79    1.52
 -11  -3  -5   44.95    2.25
 -11  -3  -5   49.63    2.07
  11   3   5   46.77    2.11
  11   3   5   48.42    2.12
  11   3   5   47.72    2.09
 -11  -4   5   35.10    1.51
  11   4  -5   36.10    1.60
  11   4  -5   32.06    1.51
  10  -4  -5    5.58    0.49
 -10  -4   5    5.52    0.74
 -10  -4   5    5.38    0.55
  10   4  -5    5.13    0.52
  10   4  -5    4.88    0.42
  10   4  -5    5.21    0.67
  -9  -4   5    0.25    0.26
  -9  -4   5    0.07    0.20
  -9   4   5    0.02    0.20
   9   4  -5    0.44    0.30
  -9   4   5    0.18    0.15
   9   4  -5    0.12    0.23
   9   4  -5    0.28    0.28
   8  -4  -5   38.76    2.05
  -8  -4   5   39.11    1.82
  -8   4   5   40.70    1.83
  -8   4   5   40.02    1.99
   8   4  -5   39.35    2.01
   8   4  -5   41.52    1.87
   8   4  -5   40.06    1.93
  -7  -4   5  104.86    4.71
   7  -4  -5   94.46    4.84
   7   4  -5  104.55    4.42
  -7   4   5  111.24    4.64
  -7   4   5  102.94    4.41
   7   4  -5  106.51    4.86
   6  -4  -5    3.55    0.62
   6  -4  -5    4.44    0.36
  -6  -4   5    3.55    0.62
   6   4  -5    3.65    0.42
  -6   4   5    4.76    0.68
  -6   4   5    3.58    0.44
   6   4  -5    4.14    0.61
   6   4  -5    3.83    0.55
  -5  -4   5   27.34    1.49
  -5  -4   5   27.42    1.32
   5  -4  -5   24.92    1.57
  -5  -4   5   28.39    1.64
   5  -4  -5   27.41    1.48
   5   4  -5   26.10    1.42
  -5   4   5   28.20    1.57
  -5   4   5   27.73    1.38
   5   4  -5   28.74    1.54
   4  -4  -5    4.72    0.65
  -4  -4   5    4.57    0.67
  -4  -4   5    4.25    0.44
  -4  -4   5    4.53    0.57
   4  -4  -5    4.80    0.64
  -4   4   5    4.17    0.47
  -4   4   5    2.94    0.49
   4   4  -5    4.56    0.55
  -3  -4   5    1.09    0.39
   3  -4  -5    1.46    0.45
  -3  -4   5    1.35    0.25
   3   4  -5    2.22    0.36
  -3   4   5    1.32    0.39
  -2  -4   5   63.36    3.22
   2   4  -5   62.79    2.88
   2   4  -5   61.17    2.82
  -2   4   5   67.83    2.87
  -2   4   5   63.64    3.02
  -1  -4   5   10.22    0.88
   1  -4  -5   10.83    0.99
   1   4  -5   11.20    0.79
  -1   4   5   11.05    0.67
  -1   4   5   11.20    0.86
   1   4  -5    9.02    0.67
  -1   4   5    9.67    0.68
   0  -4   5    5.35    0.65
   0  -4  -5    5.53    0.78
   0   4   5    4.89    0.74
   0   4   5    5.34    0.50
   0   4   5    5.68    0.64
   0   4   5    5.93    0.52
   0   4  -5    6.35    0.60
  -1  -4  -5  436.31   17.86
   1   4   5  399.14   17.32
  -1   4  -5  437.18   17.30
   1   4   5  420.74   17.19
  -2  -4  -5  233.03    9.31
  -2  -4  -5  226.79    9.82
   2  -4   5  233.46    9.44
   2   4   5  225.92    9.46
   2   4   5  218.06    9.39
   2   4   5  213.21    9.28
  -2   4  -5  230.83    9.41
  -3  -4  -5  742.37   29.75
  -3  -4  -5  743.00   30.36
  -3  -4  -5  741.68   29.99
   3  -4   5  761.53   29.90
  -3   4  -5  738.25   29.91
   3   4   5  717.80   29.84
   3   4   5  731.63   29.96
   4  -4   5    0.13    0.20
  -4  -4  -5    0.03    0.33
  -4  -4  -5    0.60    0.29
  -4  -4  -5    1.31    0.41
  -4   4  -5    0.55    0.26
   4   4   5    0.11    0.30
   4   4   5    0.70    0.33
  -5  -4  -5    1.13    0.31
  -5  -4  -5    1.15    0.41
   5  -4   5    0.94    0.17
  -5  -4  -5    1.16    0.44
  -5   4  -5    1.36    0.40
   5   4   5    0.95    0.33
   5   4   5    2.16    0.42
  -6  -4  -5  114.34    5.02
  -6  -4  -5  108.62    5.17
  -6   4  -5  112.98    4.81
  -7  -4  -5  166.78    6.72
  -7  -4  -5  162.66    6.98
   7   4   5  158.02    6.76
   7   4   5  160.14    6.77
  -7   4  -5  160.67    6.75
  -8  -4  -5   42.45    1.88
  -8  -4  -5   38.98    2.08
  -8   4  -5   40.25    1.89
   8   4   5   41.71    1.91
   8   4   5   41.86    1.95
   8   4   5   40.16    1.91
  -9  -4  -5   13.58    0.78
  -9  -4  -5   14.42    1.33
   9   4   5   15.29    0.79
   9   4   5   13.46    0.80
   9   4   5   14.07    0.83
 -10  -4  -5   22.33    1.02
  10   4   5   21.42    1.05
  10   4   5   21.97    1.07
   9   5  -5   36.19    1.62
  -9   5   5   34.35    1.52
  -8  -5   5    3.35    0.29
  -8   5   5    4.19    0.54
   8   5  -5    4.01    0.45
  -8   5   5    3.22    0.32
  -7  -5   5   29.56    1.29
  -7  -5   5   25.01    1.53
   7   5  -5   30.08    1.45
  -7   5   5   30.73    1.41
  -7   5   5   31.21    1.38
  -7   5   5   30.53    1.57
  -6  -5   5   28.98    1.70
   6   5  -5   32.28    1.56
  -6   5   5   33.10    1.71
  -6   5   5   32.65    1.52
  -6   5   5   34.61    1.78
   5  -5  -5   26.77    1.29
  -5  -5   5   24.75    1.52
  -5   5   5   28.10    1.34
  -5   5   5   26.81    1.47
  -5   5   5   28.19    1.58
   5   5  -5   26.36    1.36
  -4  -5   5  142.12    6.40
   4  -5  -5  148.89    6.28
   4   5  -5  140.81    6.13
  -4   5   5  152.13    6.13
  -4   5   5  152.84    6.42
  -4   5   5  144.78    6.28
  -3  -5   5    1.64    0.47
   3  -5  -5    1.37    0.38
  -3   5   5    1.07    0.29
  -3   5   5    1.20    0.38
   3   5  -5    1.54    0.33
  -3   5   5    1.35    0.44
   2  -5  -5  250.19   10.39
  -2  -5   5  258.34   10.33
   2   5  -5  210.24    9.90
   2   5  -5  221.91    9.84
  -2   5   5  268.82   10.15
  -2   5   5  229.52   10.09
   1  -5  -5   90.24    4.19
  -1  -5   5   88.93    4.05
  -1   5   5   87.37    3.76
  -1   5   5   93.79    4.06
   1   5  -5   84.45    3.89
  -1   5   5   84.81    4.01
   0  -5   5  287.93   11.59
   0  -5  -5  272.16   11.77
   0   5   5  281.74   11.30
   0   5   5  273.10   11.52
   0   5  -5  272.87   11.47
   0   5   5  275.03   11.53
   1  -5   5    7.88    0.87
  -1  -5  -5    8.30    1.11
   1   5   5    6.09    0.53
   1   5   5    8.58    1.15
   1   5   5    8.36    0.72
  -1   5  -5    8.27    0.68
   2  -5   5    0.14    0.28
  -2  -5  -5    0.48    0.42
   2   5   5    0.17    0.23
  -2   5  -5    0.38    0.27
   2   5   5    0.48    0.38
   3  -5   5   25.30    1.34
  -3  -5  -5   25.17    1.67
  -3   5  -5   27.15    1.42
   3   5   5   25.44    1.29
   3   5   5   25.18    1.43
   4  -5   5  139.45    5.85
  -4  -5  -5  145.46    6.34
  -4   5  -5  143.39    6.03
   4   5   5  139.04    6.01
   4   5   5  140.55    5.91
  -5  -5  -5   13.41    1.11
  -5   5  -5   17.46    1.08
   5   5   5   16.14    0.90
   5   5   5   15.87    1.00
  -6  -5  -5  112.96    4.75
  -6  -5  -5  107.15    5.11
  -6   5  -5  121.33    4.94
   6   5   5  119.51    4.92
   6   5   5  120.23    5.03
  -7  -5  -5    5.72    0.39
   7   5   5    6.25    0.51
   7   5   5    5.50    0.47
  -7   5  -5    6.55    0.49
   7   5   5    5.69    0.46
   8   5   5    3.85    0.35
   8   5   5    4.12    0.38
   8   5   5    5.08    0.49
  -6  -6   5   13.42    0.79
   6   6  -5   14.97    0.72
  -5  -6   5   10.22    0.68
  -5   6   5   10.48    0.59
   5   6  -5   10.14    0.56
  -4  -6   5    4.37    0.49
  -4   6   5    4.61    0.49
  -4   6   5    3.57    0.36
   4   6  -5    4.36    0.37
   3  -6  -5   21.30    1.03
  -3  -6   5   16.87    1.09
  -3   6   5   18.62    1.16
   3   6  -5   19.82    0.95
  -3   6   5   20.53    1.06
  -3   6   5   20.24    0.97
  -2  -6   5    6.38    0.63
   2  -6  -5    8.95    0.66
  -2   6   5    8.38    0.64
  -2   6   5    7.79    0.51
  -1  -6   5    4.82    0.61
   1  -6  -5    4.63    0.67
  -1   6   5    5.17    0.56
   0  -6  -5    8.10    0.87
   0  -6   5    6.64    0.63
   0   6   5    7.96    0.64
  -1  -6  -5   12.88    0.92
   1  -6   5   11.57    0.73
   1   6   5   12.10    0.80
  -1   6  -5    9.44    0.93
   2  -6   5   13.14    0.76
  -2  -6  -5   15.56    1.02
   2   6   5   14.55    0.87
  -2   6  -5   13.59    0.88
  -3  -6  -5   27.32    1.51
   3   6   5   28.24    1.36
  -4  -6  -5    1.17    0.30
   4   6   5    1.11    0.26
   4   6   5    1.01    0.20
  -5  -6  -5   16.57    0.94
   5   6   5   17.15    0.82
  14   0  -6    0.24    0.21
  14   0  -6    0.07    0.21
  13   0  -6    0.10    0.32
  13   0  -6   -0.09    0.30
 -13   0   6    0.42    0.29
  12   0  -6  172.60    7.43
  12   0  -6  180.04    7.47
 -11   0   6    0.06    0.16
  11   0  -6    0.18    0.31
  10   0  -6  146.23    6.08
  10   0  -6  136.02    6.08
  -9   0   6   -0.05    0.15
   9   0  -6   -0.26    0.26
  -8   0   6   22.08    1.13
   8   0  -6   22.84    1.25
   8   0  -6   22.18    1.21
   8   0  -6   20.33    1.23
   7   0  -6    0.51    0.23
  -7   0   6    0.16    0.22
  -7   0   6    0.27    0.16
   7   0  -6   -0.01    0.23
   7   0  -6    0.66    0.25
  -6   0   6  586.71   23.33
  -6   0   6  545.83   22.79
   5   0  -6   -0.14    0.18
  -5   0   6    0.19    0.20
  -5   0   6    0.20    0.14
  -4   0   6  145.71    6.25
   4   0  -6  145.29    6.32
  -3   0   6    0.09    0.21
   3   0  -6    0.18    0.19
  -3   0   6    0.08    0.14
  -2   0   6    4.45    0.49
   2   0  -6    4.11    0.47
  -2   0   6    4.30    0.34
  -1   0   6    0.02    0.14
  -1   0   6    0.05    0.20
  -1   0   6   -0.02    0.19
   1   0  -6    0.01    0.16
   0   0   6 1100.60   44.93
   0   0  -6 1116.35   44.90
   0   0   6 1126.35   44.89
  -1   0  -6    0.02    0.11
  -1   0  -6    0.12    0.20
   1   0   6    0.34    0.24
  -1   0  -6   -0.11    0.18
  -2   0  -6  274.73   11.48
   2   0   6  295.10   11.84
  -2   0  -6  288.19   11.79
  -2   0  -6  277.20   11.73
  -3   0  -6    0.16    0.15
  -3   0  -6    0.40    0.27
   3   0   6    0.25    0.25
  -3   0  -6    0.24    0.22
  -4   0  -6 2016.68   81.01
  -5   0  -6    0.06    0.14
  -5   0  -6   -0.17    0.22
  -5   0  -6   -0.03    0.20
   6   0   6  292.66   12.23
  -6   0  -6  303.61   12.13
   7   0   6    0.36    0.28
   7   0   6    0.09    0.17
   7   0   6    0.35    0.36
   8   0   6  145.70    5.93
   8   0   6  143.92    6.06
   8   0   6  137.43    5.85
  -8   0  -6  135.67    5.89
  -9   0  -6    0.11    0.17
   9   0   6    0.74    0.25
   9   0   6    0.26    0.46
   9   0   6    0.25    0.21
 -10   0  -6  518.10   21.26
  10   0   6  523.87   21.23
  10   0   6  530.92   21.40
 -11   0  -6   -0.06    0.14
  11   0   6    0.17    0.17
  11   0   6    0.34    0.36
  12   0   6   59.18    2.68
  13   0   6   -0.02    0.28
  14  -1  -6   14.89    0.87
  14   1  -6   16.65    0.92
  14   1  -6   16.17    0.86
  13  -1  -6    0.24    0.25
  13  -1  -6    0.18    0.25
  13   1  -6    0.76    0.30
  13   1  -6    0.67    0.35
  12  -1  -6   12.54    0.89
  12  -1  -6    8.88    0.77
 -12   1   6   11.22    0.67
  12   1  -6   11.95    0.94
  12   1  -6   11.47    0.83
 -11  -1   6   54.31    2.54
  11  -1  -6   56.29    2.70
  11  -1  -6   58.76    2.81
  11   1  -6   60.78    2.84
 -11   1   6   59.10    2.60
  11   1  -6   60.62    2.75
  11   1  -6   59.41    2.75
 -10  -1   6  407.48   16.69
  10  -1  -6  399.30   16.85
  10  -1  -6  412.46   16.92
 -10  -1   6  423.53   16.85
  10   1  -6  405.85   16.85
 -10   1   6  418.10   16.75
  10   1  -6  414.33   16.86
  10   1  -6  416.68   16.96
  -9  -1   6    1.06    0.24
   9  -1  -6    1.06    0.48
  -9  -1   6    0.47    0.25
   9  -1  -6    1.21    0.40
   9   1  -6    1.47    0.39
  -9   1   6    0.87    0.24
   9   1  -6    1.22    0.49
   9   1  -6    1.37    0.39
  -8  -1   6  424.57   17.49
   8  -1  -6  411.70   17.51
   8  -1  -6  439.60   17.57
   8   1  -6  460.25   17.53
  -8   1   6  402.25   17.38
   8   1  -6  424.07   17.48
   8   1  -6  446.94   17.62
   7  -1  -6   48.67    2.25
  -7  -1   6   46.79    2.18
  -7   1   6   47.69    2.72
  -7   1   6   46.08    2.10
   7   1  -6   48.94    2.31
   7   1  -6   48.20    2.19
  -6  -1   6   66.94    3.47
  -6  -1   6   65.19    2.84
  -6   1   6   65.93    3.21
   6   1  -6   67.12    3.09
  -6   1   6   59.89    2.75
  -5  -1   6  105.14    4.87
   5  -1  -6  110.00    5.04
  -5  -1   6   99.00    4.34
  -5   1   6   94.70    4.30
  -5   1   6   99.26    4.67
   5   1  -6  114.56    4.69
   4  -1  -6   62.48    3.48
  -4  -1   6   77.02    3.11
  -4   1   6   69.33    3.28
  -4   1   6   67.25    2.95
   4   1  -6   71.93    3.24
   3  -1  -6   17.45    1.20
  -3   1   6   16.79    0.87
  -3   1   6   16.58    1.16
  -3   1   6   18.24    1.11
   3   1  -6   17.09    1.06
  -2  -1   6  139.28    5.82
   2   1  -6  138.88    6.08
  -2   1   6  140.67    6.20
   2   1  -6  139.60    5.81
  -2   1   6  148.73    6.10
   1  -1  -6  128.66    5.26
  -1  -1   6  118.75    4.87
  -1   1   6  113.08    4.86
  -1   1   6  116.50    5.22
   1   1  -6  115.56    4.85
   1   1  -6  114.48    5.10
  -1   1   6  115.79    5.07
   0  -1  -6  335.47   13.77
   0  -1   6  343.92   13.61
   0  -1  -6  339.89   13.79
   0   1  -6  323.73   13.39
   0   1   6  319.02   13.81
   0   1   6  333.53   13.64
   0   1   6  329.49   13.43
   0   1  -6  328.57   13.67
  -1  -1  -6  196.98    8.05
  -1  -1  -6  194.59    8.07
   1  -1   6  186.90    7.81
  -1  -1  -6  173.29    7.67
   1   1   6  189.96    7.87
   1   1   6  191.65    8.13
  -1   1  -6  180.46    7.64
   1   1   6  193.34    7.71
  -1   1  -6  183.20    7.93
   2  -1   6  179.11    7.39
  -2  -1  -6  176.62    7.58
  -2  -1  -6  189.60    8.06
   2   1   6  180.60    7.45
  -2   1  -6  171.52    7.21
  -2   1  -6  166.54    7.55
   3  -1   6  340.76   13.80
  -3  -1  -6  348.07   14.21
  -3  -1  -6  343.72   13.95
   3   1   6  322.98   14.22
  -3   1  -6  331.74   13.62
  -4  -1  -6  160.56    6.82
  -4  -1  -6  152.54    6.62
  -4  -1  -6  132.06    6.19
   4  -1   6  154.20    6.44
  -4   1  -6  149.36    6.56
  -5  -1  -6    0.84    0.26
  -5  -1  -6    0.57    0.16
   5  -1   6    0.77    0.30
  -5  -1  -6    0.58    0.33
  -5   1  -6    0.65    0.23
  -6  -1  -6   76.74    3.35
   6  -1   6   75.05    3.36
  -6   1  -6   75.20    3.23
   6   1   6   74.19    3.36
   6   1   6   78.30    3.31
  -7  -1  -6   35.46    1.74
   7  -1   6   35.43    1.80
  -7  -1  -6   33.02    1.63
   7   1   6   35.49    1.81
   7   1   6   35.41    1.69
   8  -1   6  118.82    5.19
  -8  -1  -6  122.85    5.17
   8   1   6  123.89    5.10
  -8   1  -6  117.52    5.00
   8   1   6  116.80    5.06
   8   1   6  116.30    5.20
  -9  -1  -6   26.59    1.34
   9  -1   6   26.66    1.55
   9   1   6   27.19    1.57
   9   1   6   27.36    1.41
   9   1   6   27.25    1.39
 -10  -1  -6    8.73    0.62
  10  -1   6   11.88    0.91
 -10  -1  -6   10.12    0.76
  10   1   6    9.69    0.90
  10   1   6   10.10    0.67
 -10   1  -6    8.49    0.59
  10   1   6    9.21    0.69
 -11  -1  -6   23.95    1.10
 -11  -1  -6   22.38    1.21
  11  -1   6   21.83    1.26
  11   1   6   21.56    1.29
  11   1   6   19.98    1.18
 -11   1  -6   19.07    1.33
  12  -1   6   59.71    2.65
 -12  -1  -6   61.39    2.53
  12   1   6   59.73    2.69
  12   1   6   56.85    2.57
  13  -2  -6   63.97    2.82
 -13  -2   6   65.92    2.73
  13   2  -6   58.76    2.77
  13   2  -6   66.29    2.84
 -12  -2   6  230.47    9.85
  12  -2  -6  249.65    9.94
 -12  -2   6  239.97    9.69
  12   2  -6  229.94    9.82
  12   2  -6  241.75    9.83
  12   2  -6  237.22    9.90
 -11  -2   6  102.11    4.19
  11  -2  -6   98.52    4.43
  11   2  -6   97.45    4.43
  11   2  -6  104.08    4.35
  11   2  -6   93.72    4.29
  10  -2  -6  265.86   11.00
 -10  -2   6  265.14   10.92
 -10  -2   6  284.91   10.98
  10   2  -6  258.00   10.97
  10   2  -6  255.60   10.85
 -10   2   6  255.18   10.78
  10   2  -6  253.66   10.85
   9  -2  -6   46.90    2.41
  -9  -2   6   46.03    2.33
  -9  -2   6   46.71    2.16
   9   2  -6   48.88    2.31
   9   2  -6   50.61    2.46
  -9   2   6   48.30    2.21
   9   2  -6   47.92    2.28
  -8  -2   6   26.48    1.47
   8  -2  -6   25.19    1.48
  -8  -2   6   26.14    1.42
  -8   2   6   26.13    1.30
   8   2  -6   24.99    1.56
   8   2  -6   23.29    1.34
   8   2  -6   24.88    1.52
  -7  -2   6   60.33    2.68
   7  -2  -6   61.01    2.89
  -7  -2   6   65.47    2.85
   7   2  -6   60.52    2.90
   7   2  -6   61.52    2.74
   7   2  -6   59.77    2.76
  -7   2   6   62.64    2.80
   6  -2  -6   59.65    2.81
  -6  -2   6   59.49    2.74
   6   2  -6   61.13    2.66
   6   2  -6   57.34    2.67
  -6   2   6   62.75    2.69
   6   2  -6   62.13    2.82
   5  -2  -6   73.03    3.30
  -5  -2   6   72.83    3.78
  -5  -2   6   79.49    3.25
   5   2  -6   68.98    3.18
  -5   2   6   72.83    3.71
   5   2  -6   73.39    3.31
   5   2  -6   68.56    3.39
  -5   2   6   75.14    3.18
  -4  -2   6    4.63    0.63
  -4  -2   6    4.80    0.46
  -4   2   6    4.95    0.64
  -4   2   6    4.95    0.43
  -3  -2   6  569.71   22.71
  -3   2   6  577.17   22.78
  -3   2   6  519.95   22.86
  -3   2   6  559.79   22.31
   3   2  -6  537.32   22.28
  -2  -2   6  145.74    6.24
   2   2  -6  146.68    6.34
  -2   2   6  144.15    6.00
  -2   2   6  145.75    6.37
  -2   2   6  138.34    6.51
  -1  -2   6  484.34   19.00
   1  -2  -6  478.60   19.47
   1   2  -6  467.21   18.82
   1   2  -6  449.54   19.22
  -1   2   6  450.76   19.40
  -1   2   6  467.49   19.18
   0  -2   6  172.07    6.83
   0  -2   6  166.03    6.80
   0  -2  -6  166.52    7.28
   0  -2  -6  163.76    6.80
   0   2  -6  162.40    7.19
   0   2   6  167.48    6.83
   0   2   6  165.48    7.07
   0   2   6  161.84    7.36
   0   2  -6  154.85    7.04
  -1  -2  -6   99.51    4.13
  -1  -2  -6   96.57    4.54
  -1  -2  -6   91.69    4.56
  -1   2  -6   96.85    4.06
   1   2   6   98.30    4.36
  -2  -2  -6  567.33   22.23
  -2  -2  -6  569.97   26.98
  -2  -2  -6  549.19   22.81
   2   2   6  545.16   22.39
   2   2   6  523.90   22.17
  -2   2  -6  544.99   22.13
  -3  -2  -6  564.46   21.43
   3   2   6  522.12   21.46
  -3   2  -6  496.44   21.25
  -4  -2  -6  449.26   17.19
  -4  -2  -6  430.32   17.02
   4   2   6  406.31   17.29
   4   2   6  399.53   17.05
  -4   2  -6  416.90   17.00
  -5  -2  -6   43.05    1.90
  -5  -2  -6   45.32    2.16
   5  -2   6   40.14    1.95
   5   2   6   44.04    1.97
   5   2   6   38.97    1.95
  -5   2  -6   40.96    1.86
   5   2   6   37.75    1.91
  -6  -2  -6    5.66    0.61
  -6  -2  -6    5.41    0.53
   6  -2   6    5.67    0.60
   6   2   6    5.61    0.65
   6   2   6    6.41    0.55
   6   2   6    6.23    0.58
  -6   2  -6    5.39    0.45
  -7  -2  -6   57.24    2.64
  -7  -2  -6   54.57    2.44
   7  -2   6   54.18    2.55
   7   2   6   53.61    2.59
   7   2   6   55.56    2.50
   7   2   6   50.31    2.44
  -7   2  -6   53.65    2.40
   8  -2   6   21.41    1.29
  -8  -2  -6   22.63    1.35
  -8  -2  -6   22.34    1.17
   8   2   6   21.60    1.21
   8   2   6   21.34    1.33
  -8   2  -6   21.27    1.11
  -9  -2  -6    2.50    0.36
  -9  -2  -6    2.52    0.45
   9  -2   6    3.57    0.56
  -9   2  -6    2.70    0.31
   9   2   6    2.53    0.43
   9   2   6    2.14    0.39
   9   2   6    2.75    0.55
  10  -2   6   47.78    2.22
 -10  -2  -6   45.08    2.26
 -10  -2  -6   47.63    2.10
 -10   2  -6   40.55    2.02
  10   2   6   46.03    2.25
  10   2   6   48.84    2.18
  10   2   6   47.38    2.13
 -11  -2  -6    4.95    0.43
  11  -2   6    4.57    0.52
 -11  -2  -6    5.25    0.51
  11   2   6    5.20    0.45
  11   2   6    5.43    0.59
  11   2   6    5.48    0.47
 -12  -2  -6   16.17    0.80
  12   2   6   15.78    0.83
  12   2   6   19.29    1.17
  12  -3  -6   11.73    0.77
 -12  -3   6   11.50    0.62
  12   3  -6   10.60    0.66
  12   3  -6   10.15    0.73
  12   3  -6   10.77    0.71
  11  -3  -6   47.06    2.48
 -11  -3   6   53.85    2.45
 -11  -3   6   53.75    2.27
 -11   3   6   48.23    2.45
  11   3  -6   51.68    2.43
  11   3  -6   56.05    2.40
  11   3  -6   51.84    2.45
  10  -3  -6   95.78    4.23
 -10  -3   6   94.88    3.98
  10   3  -6   92.64    4.06
  10   3  -6   93.46    4.20
  10   3  -6   92.64    4.08
  -9  -3   6   28.80    1.63
  -9  -3   6   24.35    1.65
   9  -3  -6   30.95    1.73
   9   3  -6   32.00    2.07
   9   3  -6   36.28    2.03
  -9   3   6   28.63    1.51
   9   3  -6   29.43    1.52
   8  -3  -6   39.40    2.05
  -8  -3   6   37.54    1.74
  -8  -3   6   36.05    1.93
  -8   3   6   34.88    1.84
   8   3  -6   37.13    1.79
   8   3  -6   35.77    1.98
   8   3  -6   36.88    1.83
  -7  -3   6   21.13    1.12
  -7  -3   6   22.35    1.30
   7  -3  -6   20.16    1.34
   7   3  -6   20.57    1.19
   7   3  -6   21.09    1.37
   7   3  -6   21.23    1.13
  -7   3   6   20.59    1.23
   6  -3  -6   32.47    1.66
   6  -3  -6   34.29    1.88
  -6  -3   6   32.75    1.83
   6   3  -6   34.42    1.85
  -6   3   6   36.04    1.79
   6   3  -6   32.64    1.60
   5  -3  -6  104.04    4.49
   5  -3  -6   99.03    4.42
  -5  -3   6  104.20    4.38
  -5  -3   6  102.20    4.21
  -5  -3   6  102.67    4.51
  -5   3   6   99.80    4.39
   5   3  -6  100.37    4.27
   5   3  -6  100.21    4.40
   5   3  -6   84.95    4.34
  -4  -3   6    6.66    0.49
  -4  -3   6    6.84    0.83
   4  -3  -6    6.79    0.66
   4  -3  -6    7.10    0.66
  -4  -3   6    8.10    0.99
  -4   3   6    6.09    0.70
  -4   3   6    5.17    0.51
   4   3  -6    6.70    0.55
   4   3  -6    6.36    0.66
  -4   3   6    6.06    0.48
  -3  -3   6   18.69    0.94
   3  -3  -6   19.58    1.18
  -3  -3   6   18.39    1.41
  -3  -3   6   19.72    1.19
   3  -3  -6   18.92    1.23
  -3  -3   6   19.33    1.08
  -3   3   6   18.26    0.99
   3   3  -6   20.44    1.13
  -3   3   6   20.28    1.13
   3   3  -6   17.90    1.01
   3   3  -6   18.71    1.00
  -2  -3   6    0.44    0.15
  -2  -3   6    0.61    0.26
  -2  -3   6    0.63    0.28
  -2  -3   6    0.52    0.35
   2  -3  -6    0.69    0.44
  -2   3   6    0.53    0.19
   2   3  -6    0.39    0.19
  -2   3   6    0.97    0.28
  -1  -3   6  150.84    6.23
  -1  -3   6  143.07    6.12
   1  -3  -6  147.83    6.43
   1  -3  -6  142.77    6.22
  -1   3   6  151.49    6.20
  -1   3   6  142.78    6.01
  -1   3   6  140.26    6.57
   1   3  -6  143.93    6.07
   0  -3  -6  288.35   11.87
   0  -3   6  285.39   11.58
   0   3   6  272.53   11.93
   0   3   6  270.88   11.55
   0   3  -6  284.13   11.49
   0   3   6  277.22   11.39
   0   3   6  284.47   11.51
  -1  -3  -6   96.04    3.91
  -1  -3  -6   93.79    4.38
  -1  -3  -6   94.49    4.05
  -1  -3  -6   91.51    4.81
   1   3   6   89.84    3.99
   1   3   6   90.77    4.07
  -1   3  -6   98.49    4.03
   1   3   6   90.51    4.36
  -2  -3  -6  105.05    4.29
  -2  -3  -6  102.76    4.45
  -2  -3  -6  101.81    4.83
   2  -3   6  105.18    4.42
   2   3   6   99.49    4.40
   2   3   6  101.27    4.70
   2   3   6   99.61    4.45
   2   3   6  103.48    4.38
  -2   3  -6  100.67    4.36
  -3  -3  -6   31.07    1.63
  -3  -3  -6   32.28    1.47
  -3  -3  -6   30.37    1.88
   3  -3   6   30.92    1.51
  -3   3  -6   28.68    1.65
   3   3   6   28.97    1.56
   3   3   6   29.23    1.32
   3   3   6   29.87    1.51
  -4  -3  -6   96.15    4.01
   4  -3   6   94.52    4.05
  -4  -3  -6   93.75    4.52
  -4  -3  -6   99.40    4.24
   4  -3   6   87.70    4.01
   4   3   6   95.31    4.07
   4   3   6   92.28    4.11
  -4   3  -6   90.11    4.02
  -5  -3  -6   38.33    1.83
  -5  -3  -6   42.60    2.61
  -5  -3  -6   38.81    2.03
   5  -3   6   35.81    1.83
   5  -3   6   39.43    1.74
   5   3   6   38.26    1.89
  -5   3  -6   35.13    1.80
  -6  -3  -6   42.88    1.99
  -6  -3  -6   43.23    2.22
   6  -3   6   40.02    1.99
  -6   3  -6   42.53    1.95
   6   3   6   40.74    2.08
   6   3   6   40.09    2.02
   6   3   6   42.80    2.03
  -7  -3  -6   12.94    0.83
   7  -3   6   11.60    0.83
   7   3   6   11.89    0.83
   7   3   6   11.98    0.92
   7   3   6   12.68    0.87
   8  -3   6    5.25    0.59
  -8  -3  -6    4.85    0.65
  -8  -3  -6    5.12    0.54
   8   3   6    4.71    0.51
  -8   3  -6    5.21    0.43
   8   3   6    4.67    0.64
   8   3   6    5.77    0.60
   9  -3   6    3.29    0.51
  -9  -3  -6    2.30    0.35
  -9  -3  -6    2.06    0.41
  -9   3  -6    2.42    0.33
   9   3   6    2.84    0.46
   9   3   6    3.30    0.46
   9   3   6    2.99    0.46
   9   3   6    2.50    0.40
 -10  -3  -6    5.08    0.51
 -10  -3  -6    4.54    0.52
  10   3   6    4.37    0.54
  10   3   6    3.20    0.47
  10   3   6    5.08    0.53
 -11  -3  -6    2.20    0.28
  11   3   6    1.99    0.29
  11   3   6    1.70    0.26
 -11  -4   6   11.49    0.62
  11   4  -6   12.14    0.72
  10  -4  -6    1.03    0.27
 -10  -4   6    1.07    0.23
 -10  -4   6    1.44    0.32
  10   4  -6    1.02    0.29
  10   4  -6    1.40    0.36
  -9  -4   6    1.65    0.36
  -9  -4   6    1.83    0.29
   9  -4  -6    1.43    0.48
   9   4  -6    2.35    0.34
   9   4  -6    1.24    0.38
  -9   4   6    2.29    0.30
   9   4  -6    1.80    0.38
  -9   4   6    2.44    0.38
   8  -4  -6  372.28   16.34
  -8  -4   6  401.10   16.30
  -8  -4   6  395.09   16.06
  -8   4   6  397.72   16.10
   8   4  -6  412.97   16.13
   8   4  -6  400.11   16.17
  -8   4   6  401.51   16.30
   8   4  -6  396.69   16.27
   7  -4  -6   19.05    1.32
  -7  -4   6   18.20    1.20
  -7  -4   6   20.86    1.08
  -7  -4   6   21.79    1.34
   7   4  -6   20.81    1.06
  -7   4   6   20.42    1.08
  -7   4   6   21.10    1.27
   7   4  -6   19.85    1.17
   7   4  -6   20.66    1.27
  -6  -4   6  258.92   10.65
   6  -4  -6  266.42   10.69
   6  -4  -6  255.97   11.02
  -6  -4   6  263.15   11.16
  -6  -4   6  262.21   11.01
   6   4  -6  249.31   10.74
  -6   4   6  264.27   10.73
  -6   4   6  265.87   11.61
   6   4  -6  268.43   10.90
   5  -4  -6    3.71    0.52
  -5  -4   6    3.44    0.43
  -5  -4   6    3.48    0.63
   5  -4  -6    3.63    0.61
  -5  -4   6    4.51    0.54
   5   4  -6    3.62    0.51
  -5   4   6    3.03    0.55
  -5   4   6    3.62    0.46
   4  -4  -6   59.15    2.93
  -4  -4   6   60.01    2.60
  -4  -4   6   61.43    2.96
   4  -4  -6   59.97    2.94
  -4   4   6   62.29    2.93
   4   4  -6   59.11    2.70
  -4   4   6   59.60    2.69
  -3  -4   6   56.91    2.79
  -3  -4   6   60.36    2.51
   3  -4  -6   56.52    2.87
   3  -4  -6   56.30    2.76
   3   4  -6   55.56    2.58
  -3   4   6   54.28    2.52
   3   4  -6   54.29    2.58
  -3   4   6   57.31    2.76
   2  -4  -6  370.09   14.79
  -2  -4   6  366.25   14.60
   2   4  -6  341.01   14.31
  -2   4   6  357.34   14.57
  -2   4   6  343.82   14.30
  -2   4   6  340.93   14.33
   2   4  -6  344.23   14.39
  -1  -4   6    6.51    0.69
   1  -4  -6    6.52    0.83
  -1   4   6    5.64    0.56
   1   4  -6    6.56    0.60
  -1   4   6    6.35    0.70
  -1   4   6    6.21    0.54
   1   4  -6    5.98    0.53
   0  -4  -6  115.08    5.34
   0  -4   6  118.42    5.06
   0   4  -6  110.14    4.93
   0   4   6  110.66    4.86
   0   4   6  114.31    5.05
   0   4   6  114.48    5.04
   0   4   6  117.84    4.80
   1  -4   6  131.72    5.44
  -1  -4  -6  128.41    5.81
   1   4   6  118.62    5.18
   1   4   6  121.11    5.42
   1   4   6  122.75    5.42
  -1   4  -6  126.60    5.38
  -2  -4  -6  309.67   12.85
  -2  -4  -6  320.42   13.53
   2  -4   6  324.70   13.08
   2   4   6  311.09   12.84
   2   4   6  313.96   13.12
   2   4   6  313.02   12.99
  -2   4  -6  329.22   13.08
  -3  -4  -6   46.26    2.12
  -3  -4  -6   48.39    2.67
   3  -4   6   47.25    2.24
  -3  -4  -6   45.11    2.33
  -3   4  -6   49.52    2.28
   3   4   6   47.01    2.35
   3   4   6   46.39    2.22
   4  -4   6  168.88    7.18
  -4  -4  -6  170.06    7.38
  -4  -4  -6  178.57    7.14
  -4  -4  -6  172.34    7.70
   4   4   6  176.80    7.22
   4   4   6  160.58    7.24
  -4   4  -6  174.98    7.24
  -5  -4  -6   17.30    1.34
  -5  -4  -6   17.66    1.21
  -5  -4  -6   17.21    1.03
   5   4   6   18.09    1.05
  -5   4  -6   18.14    1.05
   5   4   6   16.99    1.11
  -6  -4  -6    2.34    0.55
  -6  -4  -6    1.88    0.45
  -6  -4  -6    2.34    0.40
  -6   4  -6    2.42    0.39
   6   4   6    1.68    0.38
   6   4   6    2.57    0.45
  -7  -4  -6   99.59    4.52
  -7  -4  -6   98.99    4.23
   7   4   6  100.66    4.26
  -7   4  -6   98.03    4.25
   7   4   6   99.42    4.28
  -8  -4  -6    2.48    0.35
   8   4   6    2.65    0.42
   8   4   6    3.36    0.44
   8   4   6    3.45    0.42
  -8   4  -6    3.15    0.36
  -9  -4  -6    0.21    0.19
   9   4   6    0.13    0.19
   9   4   6    0.44    0.21
   9   4   6    0.20    0.21
 -10  -4  -6   27.88    1.36
  10   4   6   30.31    1.36
  10   4   6   30.44    1.36
  -9   5   6    5.58    0.35
   9   5  -6    5.66    0.45
  -8   5   6   45.04    2.12
  -8   5   6   44.12    1.94
   8   5  -6   45.71    2.02
  -7  -5   6    0.24    0.26
  -7   5   6    0.29    0.18
  -7   5   6    0.57    0.29
  -7   5   6    0.04    0.22
  -6  -5   6   14.95    1.04
  -6   5   6   14.16    0.83
  -6   5   6   14.83    1.00
   6   5  -6   13.76    0.85
  -5  -5   6   16.31    1.18
   5  -5  -6   19.86    1.01
  -5   5   6   20.00    1.21
  -5   5   6   20.29    1.28
  -5   5   6   19.26    1.05
   5   5  -6   19.62    1.05
  -4  -5   6    6.63    0.74
   4  -5  -6    7.31    0.67
  -4   5   6    7.49    0.79
   4   5  -6    7.07    0.59
  -4   5   6    7.26    0.61
  -4   5   6    7.06    0.80
   3  -5  -6   41.27    2.11
  -3  -5   6   39.07    2.07
  -3   5   6   38.17    2.07
   3   5  -6   39.55    1.82
  -3   5   6   37.13    2.03
  -3   5   6   37.97    1.83
   2  -5  -6   19.24    1.34
  -2  -5   6   20.25    1.27
  -2   5   6   19.17    1.04
  -2   5   6   18.95    1.24
   2   5  -6   18.27    0.99
   2   5  -6   16.76    1.10
  -2   5   6   18.42    1.25
   1  -5  -6   95.92    4.34
  -1  -5   6   88.05    4.02
   1   5  -6   80.34    3.85
  -1   5   6   85.80    3.80
  -1   5   6   90.20    4.09
  -1   5   6   84.29    3.98
   0  -5   6  173.09    7.12
   0  -5  -6  157.77    7.35
   0   5   6  156.18    7.02
   0   5   6  161.65    6.88
   0   5   6  164.79    6.84
   0   5   6  179.09    7.24
   0   5  -6  163.31    6.99
  -1  -5  -6    7.59    0.93
   1  -5   6    7.59    0.71
   1   5   6    7.23    0.53
  -1   5  -6    7.73    0.65
   1   5   6    8.17    0.58
   2  -5   6   44.36    2.18
  -2  -5  -6   45.06    2.52
  -2   5  -6   49.12    2.24
   2   5   6   44.37    2.24
   2   5   6   45.70    2.09
   3  -5   6   -0.09    0.20
  -3  -5  -6    0.22    0.39
   3   5   6   -0.26    0.24
  -3   5  -6    0.00    0.22
   3   5   6    0.09    0.32
   4  -5   6    3.18    0.31
  -4  -5  -6    3.47    0.64
   4   5   6    3.43    0.45
  -4   5  -6    3.46    0.45
   4   5   6    3.66    0.57
  -5  -5  -6    4.82    0.66
  -5   5  -6    6.43    0.55
   5   5   6    6.05    0.62
   5   5   6    5.86    0.52
  -6  -5  -6   48.30    2.50
   6   5   6   53.78    2.33
  -6   5  -6   52.66    2.35
   6   5   6   51.77    2.28
   7   5   6   42.93    1.95
   7   5   6   45.40    1.94
   7   5   6   42.68    1.93
   8   5   6   35.68    1.72
   8   5   6   39.73    1.67
   8   5   6   39.33    1.68
  -6  -6   6    6.43    0.51
  -6   6   6    7.05    0.41
  -5  -6   6   24.43    1.32
  -5   6   6   23.98    1.12
  -4  -6   6   45.28    2.05
  -4   6   6   46.44    2.00
  -4   6   6   39.57    1.90
   3  -6  -6   34.55    1.54
  -3  -6   6   31.38    1.61
  -3   6   6   35.31    1.60
  -3   6   6   30.74    1.47
   2  -6  -6   86.01    3.68
  -2   6   6   80.79    3.47
  -2   6   6   83.88    3.62
  -1  -6   6    2.97    0.41
   1  -6  -6    3.93    0.51
  -1   6   6    3.00    0.48
   0  -6   6   24.19    1.32
   0  -6  -6   27.54    1.50
   0   6   6   27.15    1.35
   1  -6   6    0.70    0.23
  -1  -6  -6    0.50    0.28
   1   6   6    1.22    0.32
   2  -6   6   18.26    0.92
  -2  -6  -6   20.79    1.21
   2   6   6   20.23    1.06
  -3  -6  -6    0.56    0.23
   3   6   6    0.70    0.24
  -4  -6  -6    0.07    0.17
   4   6   6    0.29    0.20
   4   6   6    0.34    0.16
  14   0  -7    0.18    0.22
  14   0  -7    0.12    0.17
  13   0  -7   19.94    1.30
  13   0  -7   23.70    1.25
 -13   0   7   27.22    1.50
  12   0  -7    0.38    0.38
  12   0  -7   -0.07    0.28
 -12   0   7   -0.09    0.25
 -11   0   7  130.02    5.56
  11   0  -7  131.50    5.69
  11   0  -7  131.38    5.67
  10   0  -7    0.10    0.34
  10   0  -7    0.27    0.38
 -10   0   7    0.24    0.20
  -9   0   7  550.42   22.49
   9   0  -7  543.71   22.60
   9   0  -7  572.39   22.61
   8   0  -7   -0.31    0.31
   8   0  -7    0.10    0.31
   8   0  -7    0.12    0.25
  -7   0   7   55.85    2.77
   7   0  -7   51.70    2.48
   7   0  -7   55.58    2.49
   7   0  -7   54.12    2.56
  -6   0   7    0.00    0.20
   6   0  -7   -0.28    0.28
   5   0  -7 1233.21   50.48
  -5   0   7 1259.15   50.32
  -4   0   7    0.53    0.45
  -4   0   7   -0.02    0.17
  -3   0   7  781.77   30.95
   3   0  -7  744.49   31.03
  -2   0   7    0.10    0.24
  -2   0   7    0.21    0.19
   2   0  -7    0.24    0.23
  -2   0   7    0.13    0.23
  -1   0   7    1.17    0.23
  -1   0   7    0.58    0.22
   1   0  -7    0.70    0.25
  -1   0   7    0.92    0.32
   0   0   7   -0.18    0.19
   0   0   7   -0.12    0.23
   0   0   7    0.29    0.16
   0   0  -7   -0.19    0.13
   0   0  -7    0.12    0.20
   1   0   7  985.47   39.55
  -1   0  -7  966.88   39.45
   2   0   7   -0.21    0.19
  -2   0  -7    0.20    0.26
  -2   0  -7   -0.12    0.16
  -2   0  -7    0.14    0.17
  -3   0  -7   19.48    1.05
  -3   0  -7   20.53    1.38
   3   0   7   21.81    1.40
  -3   0  -7   20.12    1.24
  -4   0  -7    0.09    0.23
  -4   0  -7   -0.14    0.13
   4   0   7    0.27    0.33
  -4   0  -7   -0.34    0.20
   5   0   7 1571.62   65.00
  -5   0  -7 1670.06   65.62
   6   0   7    0.29    0.17
   6   0   7   -0.16    0.31
  -6   0  -7    0.11    0.17
  -6   0  -7   -0.52    0.31
   7   0   7  504.67   21.04
  -7   0  -7  528.91   20.90
   7   0   7  530.98   20.89
   7   0   7  500.68   20.85
   8   0   7    0.36    0.42
   8   0   7    0.44    0.21
   8   0   7    0.51    0.28
  -8   0  -7    0.83    0.26
   9   0   7    3.30    0.40
   9   0   7    2.80    0.61
  -9   0  -7    2.83    0.38
  10   0   7    0.40    0.17
 -10   0  -7    0.20    0.19
  10   0   7    0.52    0.38
 -11   0  -7   12.04    0.75
  11   0   7   12.33    0.91
  12   0   7   -0.02    0.24
  14  -1  -7    0.83    0.24
  14   1  -7    1.43    0.30
  14   1  -7    1.15    0.31
 -13  -1   7  101.17    4.33
  13  -1  -7   91.21    4.35
  13   1  -7  105.18    4.36
  13   1  -7  107.58    4.39
 -12  -1   7   23.90    1.35
 -12  -1   7   23.98    1.41
  12  -1  -7   27.73    1.46
  12  -1  -7   23.73    1.39
 -12   1   7   24.97    1.25
  12   1  -7   25.03    1.38
  12   1  -7   27.49    1.48
  11  -1  -7   11.07    0.90
 -11  -1   7   11.56    0.80
  11  -1  -7    9.93    0.83
 -11  -1   7   11.51    0.69
  11   1  -7   12.61    1.02
 -11   1   7   11.03    0.70
  11   1  -7   10.61    0.84
 -10  -1   7   33.15    1.63
  10  -1  -7   36.37    1.90
  10  -1  -7   33.25    1.79
  10   1  -7   36.04    1.92
 -10   1   7   34.56    1.69
  10   1  -7   36.53    1.82
  10   1  -7   34.63    1.83
   9  -1  -7  166.63    7.11
   9  -1  -7  160.97    7.05
  -9  -1   7  172.22    7.05
   9   1  -7  166.49    7.05
   9   1  -7  170.80    7.05
  -9   1   7  164.55    6.96
   9   1  -7  167.19    7.14
   8  -1  -7   50.50    2.51
  -8  -1   7   52.37    2.38
  -8  -1   7   56.89    2.52
   8  -1  -7   55.80    2.58
   8   1  -7   56.93    2.64
   8   1  -7   57.64    2.54
  -8   1   7   52.04    2.42
   8   1  -7   53.67    2.52
  -7  -1   7  328.41   13.32
   7  -1  -7  324.64   13.38
   7  -1  -7  357.36   13.61
   7   1  -7  310.36   13.30
  -7   1   7  319.88   14.03
  -7   1   7  302.19   13.24
   7   1  -7  322.05   13.40
   7   1  -7  342.92   13.34
  -6  -1   7   78.95    4.11
   6  -1  -7   79.77    3.50
  -6  -1   7   81.38    3.44
  -6   1   7   81.24    3.91
  -6   1   7   75.66    3.38
   6   1  -7   78.70    3.53
   6   1  -7   79.45    3.43
  -5  -1   7  545.16   21.53
  -5   1   7  538.72   21.94
  -5   1   7  514.92   21.48
  -4   1   7   70.77    2.98
   4   1  -7   65.43    3.44
  -4   1   7   71.79    3.35
   3  -1  -7   26.20    1.66
  -3  -1   7   26.80    1.25
  -3   1   7   25.26    1.50
  -3   1   7   25.87    1.23
   3   1  -7   24.38    1.46
  -3   1   7   23.36    1.59
  -2  -1   7  363.90   14.57
   2   1  -7  354.46   14.54
  -2   1   7  347.63   15.05
  -2   1   7  370.75   14.89
   2   1  -7  361.63   14.90
  -1  -1   7    7.21    0.51
   1  -1  -7    7.88    0.51
  -1  -1   7    8.29    0.69
   1  -1  -7    6.92    0.75
   1   1  -7    7.55    0.49
  -1   1   7    7.76    0.72
  -1   1   7    8.66    0.56
   0  -1   7  329.42   13.12
   0  -1  -7  308.37   13.31
   0  -1  -7  302.97   12.86
   0   1   7  325.57   12.88
   0   1   7  319.30   13.13
  -1  -1  -7  349.66   14.14
   1  -1   7  353.29   13.89
  -1  -1  -7  291.36   14.04
   1   1   7  346.20   13.92
   1   1   7  345.30   13.68
   2  -1   7   62.13    2.86
  -2  -1  -7   63.56    3.17
  -2   1  -7   62.06    2.68
   2   1   7   60.85    3.21
  -2   1  -7   59.83    3.01
   2   1   7   62.64    2.91
  -3  -1  -7  117.10    4.94
  -3  -1  -7  121.46    5.48
  -3  -1  -7  109.06    5.25
  -3   1  -7  120.27    4.86
  -4  -1  -7   84.91    3.81
   4  -1   7   86.38    3.94
  -4  -1  -7   95.33    4.11
  -4  -1  -7   89.31    4.42
  -4   1  -7   88.02    3.73
  -5  -1  -7  109.70    4.71
  -5   1  -7  111.99    4.63
   5   1   7  113.04    4.68
   5   1   7  111.67    4.85
   5   1   7  105.16    4.71
  -6  -1  -7   12.97    0.85
   6  -1   7   12.01    0.91
   6  -1   7   13.59    0.80
   6   1   7   13.44    0.93
   6   1   7   13.25    0.82
  -6   1  -7   13.20    0.76
   7  -1   7  582.25   23.25
  -7  -1  -7  562.55   23.07
  -7  -1  -7  565.29   23.20
   7   1   7  575.14   23.11
  -7   1  -7  571.66   23.08
  -8  -1  -7   54.92    2.49
   8  -1   7   55.31    2.67
  -8  -1  -7   57.95    2.66
   8   1   7   55.01    2.53
   8   1   7   54.17    2.69
   8   1   7   57.09    2.55
  -8   1  -7   56.30    2.50
   9  -1   7  365.63   14.56
  -9  -1  -7  359.46   14.54
  -9   1  -7  344.45   14.36
   9   1   7  346.68   14.54
   9   1   7  365.18   14.48
   9   1   7  336.63   14.57
 -10  -1  -7  152.05    6.34
 -10  -1  -7  153.21    6.16
  10  -1   7  143.55    6.31
  10   1   7  150.23    6.20
  10   1   7  144.12    6.13
  10   1   7  145.84    6.34
 -11  -1  -7    3.58    0.36
 -11  -1  -7    3.25    0.41
  11  -1   7    3.68    0.55
 -11   1  -7    2.81    0.41
  11   1   7    2.14    0.43
  11   1   7    2.97    0.35
 -12  -1  -7   19.75    0.93
  12  -1   7   19.68    1.06
  12   1   7   19.72    1.09
 -13  -2   7   39.15    1.77
  13  -2  -7   37.39    1.73
  13   2  -7   35.13    1.69
  13   2  -7   35.57    1.75
  12  -2  -7   23.35    1.43
 -12  -2   7   21.48    1.23
 -12  -2   7   21.70    1.10
  12   2  -7   23.34    1.34
  12   2  -7   24.97    1.43
  11  -2  -7   27.68    1.60
 -11  -2   7   30.06    1.56
 -11  -2   7   28.61    1.38
  11   2  -7   30.23    1.67
  11   2  -7   28.57    1.50
 -11   2   7   28.16    1.53
  11   2  -7   29.07    1.55
 -10  -2   7   65.54    3.22
  10  -2  -7   77.16    3.81
 -10   2   7   74.59    3.27
  10   2  -7   79.46    3.50
  -9  -2   7   72.71    3.19
  -9  -2   7   73.17    3.37
   9  -2  -7   73.58    3.44
  -9   2   7   76.10    3.28
   9   2  -7   70.99    3.30
   9   2  -7   73.51    3.46
   9   2  -7   74.14    3.30
  -8  -2   7  281.54   11.80
   8  -2  -7  281.57   12.05
  -8  -2   7  294.04   11.99
   8   2  -7  283.28   11.91
   8   2  -7  289.40   12.06
   8   2  -7  297.08   11.92
  -8   2   7  301.22   11.91
   7  -2  -7   48.68    2.20
  -7  -2   7   45.24    2.10
  -7  -2   7   45.47    2.25
   7  -2  -7   47.42    2.34
   7   2  -7   47.69    2.18
   7   2  -7   47.65    2.37
  -7   2   7   49.43    2.20
   7   2  -7   45.21    2.19
  -6  -2   7   25.47    1.25
   6  -2  -7   27.22    1.46
   6   2  -7   25.47    1.32
  -6   2   7   26.59    1.33
   6   2  -7   26.10    1.49
   6   2  -7   25.46    1.28
   5  -2  -7    0.55    0.36
  -5  -2   7    0.43    0.34
  -5  -2   7    0.32    0.17
  -5  -2   7    0.46    0.22
   5   2  -7    0.59    0.42
   5   2  -7   -0.24    0.35
  -5   2   7    0.88    0.26
   5   2  -7    0.28    0.23
  -4  -2   7    3.06    0.61
  -4   2   7    1.80    0.51
  -4   2   7    2.89    0.38
   4   2  -7    2.68    0.56
  -3  -2   7  537.46   21.58
  -3  -2   7  508.96   21.12
  -3   2   7  529.99   21.60
   3   2  -7  527.43   21.15
  -3   2   7  508.87   21.11
  -2  -2   7    2.55    0.38
  -2  -2   7    1.39    0.34
  -2   2   7    2.13    0.35
  -2   2   7    1.13    0.37
   2   2  -7    1.97    0.31
  -1  -2   7  266.85   10.91
  -1  -2   7  268.04   11.11
   1   2  -7  268.16   10.91
  -1   2   7  258.55   10.95
  -1   2   7  276.51   11.32
   0  -2  -7 1119.78   44.94
   0  -2  -7 1110.07   44.17
   0  -2   7 1112.24   44.22
   0  -2   7 1101.64   44.19
   0   2   7 1069.72   44.47
   0   2  -7 1067.27   44.11
   0   2   7 1114.97   44.26
  -1  -2  -7  205.61    8.90
  -1  -2  -7  194.85    8.83
  -1  -2  -7  206.99    8.40
   1   2   7  198.54    8.31
  -1   2  -7  202.24    8.25
   1   2   7  198.12    8.59
  -2  -2  -7 1932.59   75.77
   2   2   7 1799.52   75.12
   2   2   7 1893.08   75.42
  -3  -2  -7   39.96    2.20
  -3  -2  -7   38.35    2.42
  -3  -2  -7   40.08    1.94
  -3  -2  -7   37.99    1.77
  -3   2  -7   37.73    1.76
   3   2   7   38.83    2.00
   3   2   7   37.32    1.81
   3   2   7   38.85    2.05
  -4  -2  -7   43.17    2.06
  -4  -2  -7   44.82    2.22
   4  -2   7   46.06    2.06
   4   2   7   48.71    2.36
   4   2   7   44.07    2.09
  -4   2  -7   43.53    2.02
  -5  -2  -7   67.96    3.18
   5  -2   7   69.86    2.97
   5  -2   7   66.56    3.06
  -5  -2  -7   65.06    2.99
   5   2   7   67.19    3.07
   5   2   7   70.51    3.07
   5   2   7   72.36    3.27
  -6  -2  -7    2.54    0.49
   6  -2   7    3.07    0.48
  -6  -2  -7    3.11    0.43
   6   2   7    3.79    0.57
  -6   2  -7    2.72    0.35
   6   2   7    2.66    0.40
   7  -2   7   21.01    1.27
  -7  -2  -7   21.37    1.14
  -7  -2  -7   21.13    1.30
   7   2   7   22.08    1.20
   7   2   7   18.74    1.26
   7   2   7   20.83    1.29
  -7   2  -7   21.73    1.11
  -8  -2  -7   13.47    1.04
  -8  -2  -7   13.83    0.85
   8  -2   7   13.58    1.01
   8   2   7   14.37    0.92
   8   2   7   13.61    0.89
   8   2   7   12.52    0.97
  -8   2  -7   13.89    0.83
  -9  -2  -7   26.75    1.38
   9  -2   7   28.06    1.53
  -9  -2  -7   27.88    1.58
   9   2   7   26.40    1.41
  -9   2  -7   28.92    1.36
   9   2   7   26.86    1.55
   9   2   7   28.23    1.42
  10  -2   7    6.77    0.70
 -10  -2  -7    7.65    0.77
 -10  -2  -7    7.90    0.55
 -10   2  -7    6.11    0.48
  10   2   7    7.22    0.57
  10   2   7    7.00    0.57
  10   2   7    7.46    0.70
 -11  -2  -7   24.31    1.14
  11  -2   7   24.23    1.22
 -11  -2  -7   24.08    1.52
  11   2   7   22.94    1.15
  11   2   7   23.16    1.12
  11   2   7   23.58    1.24
 -12  -2  -7   33.44    1.48
  12   2   7   35.39    1.55
 -12  -3   7    0.12    0.17
  12  -3  -7    0.05    0.20
  12   3  -7   -0.09    0.23
  12   3  -7    0.12    0.24
  12   3  -7    0.69    0.27
 -11  -3   7   15.50    0.85
 -11  -3   7   13.98    0.92
  11  -3  -7   15.14    0.97
  11   3  -7   14.92    0.92
  11   3  -7   15.68    1.05
  11   3  -7   14.43    0.84
 -11   3   7   13.59    0.84
  10  -3  -7    0.27    0.31
 -10  -3   7    0.97    0.33
 -10  -3   7    0.35    0.23
  10   3  -7    0.39    0.28
 -10   3   7    0.34    0.27
  10   3  -7    0.73    0.40
  10   3  -7    0.50    0.26
  -9  -3   7    2.72    0.50
   9  -3  -7    2.56    0.51
  -9  -3   7    3.80    0.44
  -9   3   7    3.60    0.45
   9   3  -7    3.51    0.47
   9   3  -7    2.84    0.58
   9   3  -7    3.77    0.56
  -8  -3   7   15.32    0.91
   8  -3  -7   15.44    1.13
   8   3  -7   15.87    1.20
   8   3  -7   15.49    0.93
   8   3  -7   15.43    1.01
  -7  -3   7   88.68    3.62
   7  -3  -7   89.38    3.93
   7   3  -7   87.19    3.71
   7   3  -7   88.96    3.66
   7   3  -7   89.39    3.88
  -7   3   7   73.75    3.76
  -7   3   7   70.56    3.63
   6  -3  -7   42.63    2.16
   6  -3  -7   41.29    2.02
  -6  -3   7   42.78    2.17
   6   3  -7   41.00    2.11
   6   3  -7   41.08    1.90
   6   3  -7   41.17    1.95
  -6   3   7   34.78    2.03
  -5  -3   7  463.38   18.31
  -5  -3   7  455.77   18.17
   5  -3  -7  464.42   18.31
   5  -3  -7  458.15   18.30
  -5  -3   7  446.41   17.98
   5   3  -7  448.41   18.22
   5   3  -7  418.96   18.03
  -5   3   7  404.28   18.18
  -4  -3   7  366.03   14.37
  -4  -3   7  369.44   14.24
   4  -3  -7  375.44   14.39
   4  -3  -7  361.55   14.45
  -4  -3   7  347.74   14.04
  -4   3   7  332.81   14.26
  -4   3   7  303.18   14.09
   4   3  -7  340.37   14.11
  -4   3   7  319.20   14.15
   4   3  -7  355.64   14.28
  -3  -3   7    7.48    0.67
  -3  -3   7    7.04    0.58
   3  -3  -7    8.37    0.70
  -3  -3   7    7.05    0.49
  -3  -3   7    7.77    0.98
  -3   3   7    6.33    0.51
   3   3  -7    7.19    0.65
   3   3  -7    6.25    0.55
  -3   3   7    4.84    0.80
  -3   3   7    6.15    0.55
   3   3  -7    7.03    0.54
   2  -3  -7    0.37    0.28
  -2  -3   7    0.73    0.28
  -2  -3   7    0.58    0.17
  -2  -3   7    0.03    0.40
  -2   3   7    0.82    0.28
  -2   3   7    0.84    0.27
  -2   3   7    0.63    0.20
   2   3  -7    0.57    0.21
   1  -3  -7  230.12    9.72
  -1  -3   7  242.37    9.71
   1   3  -7  237.13    9.58
  -1   3   7  230.71    9.68
  -1   3   7  221.46    9.56
   0  -3   7   41.87    1.99
   0   3   7   41.44    1.99
   0   3  -7   41.66    1.91
   0   3   7   39.36    1.80
   0   3   7   36.09    2.28
   1  -3   7  300.63   11.94
  -1  -3  -7  291.39   12.32
  -1  -3  -7  294.32   11.76
  -1  -3  -7  287.16   11.93
   1   3   7  281.71   11.75
   1   3   7  289.37   11.87
   1   3   7  278.56   12.33
  -1   3  -7  290.73   11.86
   1   3   7  292.69   11.95
   2  -3   7    0.47    0.23
  -2  -3  -7    0.26    0.34
  -2  -3  -7    0.57    0.20
  -2  -3  -7    0.18    0.25
   2   3   7   -1.22    0.72
   2   3   7    0.28    0.22
   2   3   7    0.35    0.16
   2   3   7    0.50    0.31
  -2   3  -7    0.10    0.18
   2   3   7    0.58    0.29
  -3  -3  -7  194.57    8.59
   3  -3   7  198.66    8.11
  -3  -3  -7  202.72    8.32
  -3  -3  -7  195.06    8.01
  -3   3  -7  191.52    8.05
   3   3   7  182.74    8.11
   3   3   7  193.63    8.08
  -4  -3  -7    4.38    0.81
   4  -3   7    4.48    0.46
  -4  -3  -7    2.84    0.52
  -4   3  -7    3.82    0.45
   4   3   7    4.05    0.61
  -5  -3  -7   94.84    4.23
   5  -3   7   89.59    3.98
  -5  -3  -7   86.41    4.49
   5  -3   7   94.50    3.88
  -5  -3  -7   92.37    3.96
  -5   3  -7   89.80    3.94
   5   3   7   88.69    3.99
   5   3   7   93.37    4.00
  -6  -3  -7    9.46    0.72
   6  -3   7    9.09    0.75
  -6  -3  -7    8.00    0.84
  -6   3  -7    9.55    0.65
   6   3   7    9.16    0.80
   6   3   7    9.39    0.77
   6   3   7    9.20    0.74
  -7  -3  -7   42.76    2.06
  -7  -3  -7   43.64    2.29
  -7   3  -7   44.88    2.05
   7   3   7   44.29    2.11
  -8  -3  -7    2.17    0.35
   8  -3   7    3.74    0.52
  -8  -3  -7    2.00    0.44
  -8   3  -7    3.18    0.37
   8   3   7    1.75    0.37
   8   3   7    2.97    0.48
   8   3   7    2.17    0.36
  -9  -3  -7   91.70    4.29
  -9  -3  -7   96.19    4.09
   9  -3   7   96.48    4.10
   9   3   7   94.07    4.11
   9   3   7   96.78    4.14
   9   3   7   98.95    4.16
  -9   3  -7   99.12    4.09
 -10  -3  -7    4.98    0.43
  10   3   7    4.65    0.45
  10   3   7    4.36    0.52
  10   3   7    4.86    0.44
  11   3   7   32.19    1.39
  11   3   7   30.70    1.41
 -11  -4   7   14.33    0.69
  11   4  -7   13.90    0.79
 -10  -4   7    1.42    0.24
  10  -4  -7    0.91    0.27
 -10   4   7    2.24    0.28
  10   4  -7    1.37    0.31
  -9  -4   7    1.82    0.39
  -9  -4   7    3.46    0.40
   9  -4  -7    2.85    0.62
  -9   4   7    3.59    0.45
   9   4  -7    1.91    0.55
   9   4  -7    2.82    0.42
  -9   4   7    2.90    0.32
  -8  -4   7   38.96    1.75
   8  -4  -7   37.28    2.00
   8   4  -7   38.39    1.93
  -8   4   7   38.57    1.77
  -8   4   7   37.07    1.95
   8   4  -7   38.21    1.83
  -7  -4   7    3.92    0.58
   7  -4  -7    3.66    0.62
  -7  -4   7    3.35    0.46
  -7  -4   7    3.14    0.50
  -7   4   7    3.24    0.54
   7   4  -7    4.05    0.56
   7   4  -7    4.32    0.66
  -7   4   7    3.10    0.44
  -6  -4   7   -0.44    0.25
  -6  -4   7    0.43    0.33
   6  -4  -7    0.27    0.20
  -6  -4   7    0.19    0.25
   6  -4  -7    0.30    0.36
   6   4  -7    0.55    0.31
  -6   4   7   -0.08    0.24
  -6   4   7    0.24    0.24
   5  -4  -7   42.69    2.14
  -5  -4   7   40.16    2.05
  -5  -4   7   41.97    2.20
  -5  -4   7   41.47    1.87
   5  -4  -7   42.57    2.22
  -5   4   7   41.76    2.20
  -5   4   7   39.62    1.96
   5   4  -7   40.76    1.95
  -4  -4   7   36.09    1.65
   4  -4  -7   37.17    2.01
  -4  -4   7   37.03    2.00
   4  -4  -7   38.24    2.05
  -4   4   7   35.44    1.76
  -4   4   7   37.61    1.99
   4   4  -7   34.66    1.74
   3  -4  -7  143.22    5.98
  -3  -4   7  136.34    5.54
  -3  -4   7  147.93    6.00
   3  -4  -7  140.04    6.12
   3   4  -7  129.76    5.66
  -3   4   7  139.23    5.96
  -3   4   7  130.68    5.68
  -3   4   7  136.99    5.72
   3   4  -7  116.08    5.73
  -2  -4   7   36.21    1.91
   2  -4  -7   36.09    2.09
  -2   4   7   32.08    1.86
  -2   4   7   33.05    1.65
   2   4  -7   33.24    1.73
   2   4  -7   35.44    1.94
  -2   4   7   36.13    1.90
  -1  -4   7   29.02    1.60
   1  -4  -7   26.83    1.79
  -1   4   7   26.00    1.56
   1   4  -7   26.03    1.45
  -1   4   7   28.28    1.37
  -1   4   7   27.63    1.47
   0  -4   7    0.77    0.39
   0  -4  -7    1.01    0.50
   0   4   7    0.39    0.24
   0   4   7    0.94    0.36
   0   4   7    0.42    0.41
   0   4   7    0.60    0.32
   0   4  -7    0.24    0.26
  -1  -4  -7  270.95   11.22
   1  -4   7  262.91   10.76
   1   4   7  254.91   10.76
  -1   4  -7  264.65   10.71
   1   4   7  249.56   10.50
   1   4   7  244.72   10.74
   1   4   7  260.07   10.64
  -2  -4  -7   91.49    4.34
   2  -4   7   88.43    3.85
  -2  -4  -7   80.77    3.61
   2   4   7   83.50    3.59
   2   4   7   85.08    3.90
   2   4   7   85.37    3.78
  -2   4  -7   88.68    3.83
  -3  -4  -7   96.86    4.29
  -3  -4  -7  104.75    4.95
   3  -4   7  101.71    4.45
  -3   4  -7  104.43    4.45
   3   4   7  100.37    4.52
   3   4   7  103.79    4.44
   4  -4   7    1.40    0.28
  -4  -4  -7    1.43    0.34
  -4  -4  -7    1.72    0.55
  -4   4  -7    1.27    0.58
   4   4   7    1.77    0.42
   4   4   7    0.70    0.31
  -5  -4  -7   76.44    3.77
  -5  -4  -7   75.43    3.66
  -5  -4  -7   68.81    3.51
   5   4   7   76.96    3.68
  -5   4  -7   80.34    3.38
   5   4   7   72.97    3.54
  -6  -4  -7   58.55    2.96
  -6  -4  -7   54.61    2.71
  -6  -4  -7   59.24    3.12
   6   4   7   63.50    2.79
  -6   4  -7   66.26    2.80
   6   4   7   65.76    2.80
  -7  -4  -7  105.53    4.95
  -7  -4  -7  106.67    4.71
   7   4   7  116.96    4.74
   7   4   7  114.02    4.78
  -7   4  -7  118.00    5.06
  -8  -4  -7   20.73    1.48
  -8  -4  -7   25.21    1.39
   8   4   7   26.39    1.28
   8   4   7   25.66    1.19
  -8   4  -7   25.84    1.24
   8   4   7   23.08    1.27
  -9   5   7    1.28    0.18
   9   5  -7    1.96    0.32
  -8   5   7   78.11    3.40
   8   5  -7   85.02    3.46
  -7  -5   7  109.69    4.83
  -7   5   7  108.52    4.62
   7   5  -7  115.21    4.67
  -7   5   7  107.37    4.84
  -7   5   7  114.23    4.71
  -6  -5   7   41.35    2.03
   6   5  -7   39.96    1.85
  -6   5   7   38.98    1.82
  -6   5   7   37.64    2.04
   5  -5  -7   32.53    1.50
  -5  -5   7   29.43    1.69
  -5   5   7   29.97    1.51
  -5   5   7   30.88    1.69
  -5   5   7   31.52    1.76
   5   5  -7   32.57    1.51
  -4  -5   7   19.26    1.31
   4  -5  -7   23.46    1.32
  -4   5   7   21.45    1.17
   4   5  -7   23.14    1.15
  -4   5   7   23.65    1.40
  -4   5   7   21.71    1.41
  -3  -5   7   31.96    1.85
   3  -5  -7   36.62    1.96
   3   5  -7   36.87    1.65
  -3   5   7   35.07    1.90
  -3   5   7   34.38    1.67
  -3   5   7   34.83    1.92
   2  -5  -7   20.81    1.43
  -2  -5   7   20.26    1.29
  -2   5   7   20.67    1.10
  -2   5   7   20.67    1.30
  -2   5   7   20.67    1.33
   1  -5  -7   49.91    2.58
  -1  -5   7   43.69    2.29
   1   5  -7   44.67    2.20
  -1   5   7   45.18    2.06
  -1   5   7   45.08    2.31
  -1   5   7   46.48    2.33
  -1   5   7   46.82    2.16
   0  -5   7   21.47    1.29
   0  -5  -7   21.30    1.53
   0   5   7   20.68    1.11
   0   5   7   21.25    1.06
   0   5  -7   20.26    1.20
   0   5   7   20.56    1.24
   0   5   7   19.75    1.31
  -1  -5  -7    1.04    0.45
   1  -5   7    1.11    0.32
  -1   5  -7    1.42    0.34
   1   5   7    2.28    0.52
   1   5   7    1.16    0.23
   1   5   7    1.77    0.33
  -2  -5  -7   14.84    1.24
   2  -5   7   13.88    0.92
  -2   5  -7   15.35    0.95
   2   5   7   15.01    0.88
   2   5   7   13.24    0.99
  -3  -5  -7   41.97    2.34
   3  -5   7   41.11    1.95
  -3   5  -7   41.67    2.03
   3   5   7   41.23    1.94
   3   5   7   41.71    2.04
  -4  -5  -7   21.96    1.46
   4   5   7   22.05    1.21
  -4   5  -7   16.76    1.38
   4   5   7   23.98    1.17
   5   5   7    1.18    0.32
   5   5   7    0.87    0.30
  -5   5  -7    2.13    0.35
  -6  -5  -7    1.99    0.38
   6   5   7    1.52    0.28
  -6   5  -7    2.83    0.54
   6   5   7    2.39    0.38
   7   5   7   40.09    1.92
   7   5   7   47.68    1.93
  -5  -6   7   13.46    0.80
  -5   6   7   13.84    0.69
  -4  -6   7   37.43    1.83
  -4   6   7   39.49    1.68
  -4   6   7   38.29    1.79
   3  -6  -7   24.44    1.18
  -3  -6   7   25.71    1.31
  -3   6   7   26.34    1.14
  -3   6   7   22.95    1.25
  -2  -6   7   27.42    1.40
   2  -6  -7   28.47    1.42
  -2   6   7   25.13    1.37
  -2   6   7   28.12    1.21
   1  -6  -7    9.58    0.72
  -1  -6   7    7.91    0.61
  -1   6   7    7.69    0.64
   0  -6   7   17.06    0.99
   0  -6  -7   18.35    1.15
   0   6   7   19.31    1.03
   1  -6   7    1.29    0.25
  -1  -6  -7    1.28    0.36
   1   6   7    1.11    0.29
  -2  -6  -7    9.91    0.81
   2  -6   7   12.12    0.55
   2   6   7   12.73    0.74
  -3  -6  -7   17.10    1.08
   3   6   7   20.09    0.96
  -4  -6  -7    0.55    0.21
   4   6   7    0.87    0.17
   4   6   7    0.72    0.21
  14   0  -8    0.37    0.24
  13   0  -8    0.01    0.22
 -13   0   8   -0.05    0.16
  13   0  -8    0.22    0.27
  12   0  -8  110.93    4.83
  12   0  -8  115.96    4.89
 -12   0   8  110.16    4.76
 -12   0   8  110.10    4.65
  11   0  -8    0.30    0.33
  11   0  -8    0.23    0.38
 -11   0   8    0.02    0.18
 -11   0   8   -0.02    0.17
  10   0  -8   15.68    1.05
 -10   0   8   13.29    0.88
  10   0  -8   16.01    1.10
 -10   0   8   15.39    0.98
   9   0  -8    0.04    0.28
   9   0  -8    0.29    0.41
  -9   0   8    0.21    0.20
   8   0  -8  189.71    7.81
  -8   0   8  185.62    7.73
   8   0  -8  181.60    7.81
   7   0  -8   -0.10    0.20
  -7   0   8    0.21    0.19
   7   0  -8   -0.02    0.28
  -7   0   8   -0.64    0.45
   7   0  -8    0.05    0.19
  -6   0   8  366.08   14.88
   6   0  -8  356.39   14.50
  -6   0   8  338.12   14.44
   6   0  -8  361.69   14.51
  -5   0   8    0.03    0.20
  -5   0   8    0.11    0.19
   4   0  -8 1317.84   55.10
  -4   0   8 1403.24   54.94
   3   0  -8   -0.35    0.16
  -3   0   8    0.13    0.26
  -3   0   8    0.33    0.21
   2   0  -8  142.32    5.92
  -2   0   8  145.92    6.27
   1   0  -8    0.08    0.15
  -1   0   8   -0.08    0.15
  -1   0   8   -0.14    0.21
  -1   0   8   -0.25    0.24
   0   0  -8  432.71   17.83
   0   0   8  430.28   17.89
   1   0   8    0.43    0.29
  -1   0  -8    0.03    0.17
  -2   0  -8  490.80   19.75
  -2   0  -8  488.66   20.15
  -3   0  -8    0.02    0.15
  -3   0  -8   -0.06    0.23
  -3   0  -8   -0.33    0.19
  -4   0  -8 1219.05   49.48
  -4   0  -8 1217.82   48.89
  -5   0  -8    0.17    0.18
  -5   0  -8   -0.05    0.29
   5   0   8    0.06    0.18
   5   0   8   -0.23    0.29
   6   0   8  541.14   22.53
   6   0   8  561.35   22.54
  -6   0  -8  562.82   22.46
   7   0   8    1.53    0.48
   7   0   8    1.15    0.28
  -8   0  -8  169.44    7.16
  -8   0  -8  178.48    7.24
   8   0   8  167.65    7.15
   8   0   8  175.41    7.34
  -9   0  -8    0.22    0.20
   9   0   8   -0.72    0.65
  -9   0  -8   -0.26    0.17
  10   0   8   83.62    3.62
 -10   0  -8   75.08    3.52
  11   0   8   -0.10    0.41
 -11   0  -8    0.05    0.20
  12   0   8    5.35    0.53
  14  -1  -8   10.48    0.62
  14   1  -8   10.31    0.60
  14   1  -8   10.10    0.60
  13  -1  -8   17.15    0.97
 -13  -1   8   13.95    0.91
  13   1  -8   15.73    0.94
  13   1  -8   14.83    0.90
 -12  -1   8   39.31    1.89
 -12  -1   8   39.54    1.74
  12  -1  -8   36.20    1.77
  12  -1  -8   38.98    1.95
  12   1  -8   40.19    1.97
 -12   1   8   37.89    1.78
  12   1  -8   35.45    1.86
  11  -1  -8   15.13    1.01
  11  -1  -8   16.26    1.11
 -11  -1   8   16.60    1.01
 -11  -1   8   16.01    0.88
  11   1  -8   17.51    1.19
  11   1  -8   16.80    1.06
 -11   1   8   15.56    0.92
 -10  -1   8   48.91    2.32
  10  -1  -8   47.79    2.38
  10  -1  -8   45.21    2.27
 -10  -1   8   46.42    2.12
 -10   1   8   47.06    2.21
  10   1  -8   47.84    2.41
  10   1  -8   48.61    2.32
  10   1  -8   47.01    2.33
  -9  -1   8   69.18    3.07
   9  -1  -8   65.00    3.14
  -9  -1   8   64.08    2.91
   9  -1  -8   66.29    3.08
  -9   1   8   66.29    3.00
   9   1  -8   69.69    3.09
   9   1  -8   67.85    3.19
   9   1  -8   69.21    3.10
  -8  -1   8    2.11    0.32
   8  -1  -8    3.41    0.68
   8  -1  -8    1.89    0.46
   8   1  -8    2.85    0.47
  -8   1   8    2.45    0.38
   7  -1  -8    0.59    0.29
   7  -1  -8   -0.45    0.25
  -7  -1   8    0.23    0.18
   7   1  -8    0.66    0.38
  -7   1   8    0.34    0.20
   7   1  -8    0.52    0.26
   7   1  -8    0.37    0.27
   6   1  -8  619.38   25.61
  -6   1   8  657.98   26.20
  -6   1   8  623.14   25.54
  -5  -1   8    1.64    0.32
  -5   1   8    1.33    0.27
  -5   1   8    1.57    0.42
  -4  -1   8   78.88    3.38
   4   1  -8   76.58    3.76
  -4   1   8   80.08    3.79
  -4   1   8   77.53    3.35
  -3  -1   8  191.16    7.72
  -3   1   8  193.56    8.13
   3   1  -8  176.36    7.64
   3   1  -8  186.22    8.09
  -3   1   8  188.97    7.70
   2  -1  -8   43.32    2.44
  -2  -1   8   45.43    1.97
  -2   1   8   44.57    2.28
   2   1  -8   40.28    2.24
  -2   1   8   40.17    2.36
   2   1  -8   41.81    1.89
   1  -1  -8  357.60   14.38
  -1  -1   8  370.43   14.38
   1  -1  -8  304.86   14.84
  -1  -1   8  361.03   14.76
  -1   1   8  368.78   14.39
   1   1  -8  350.33   14.80
  -1   1   8  367.82   14.74
   0  -1   8  100.88    4.38
   0  -1  -8   85.32    4.54
   0   1   8  103.05    4.10
   0   1   8   95.22    4.37
   0   1  -8   98.27    4.07
   0   1   8   94.44    4.61
  -1  -1  -8  131.79    6.67
  -1  -1  -8  153.02    6.74
   1  -1   8  162.09    6.53
  -1   1  -8  151.84    6.20
   1   1   8  149.42    6.47
  -2  -1  -8    1.09    0.26
  -2  -1  -8    0.87    0.38
  -2  -1  -8    0.64    0.33
   2  -1   8    1.18    0.33
  -2   1  -8    1.47    0.27
   3  -1   8  112.85    5.11
  -3  -1  -8  120.33    4.93
  -3  -1  -8  116.31    5.51
  -3   1  -8  113.97    4.86
  -4  -1  -8  378.65   15.50
  -4  -1  -8  344.13   15.88
   4  -1   8  388.17   15.53
   4  -1   8  366.66   15.70
  -4  -1  -8  375.33   16.26
   4   1   8  428.75   15.84
  -4   1  -8  382.24   15.45
   4   1   8  370.70   15.46
   4   1   8  389.28   15.68
   5  -1   8    3.53    0.52
  -5  -1  -8    3.73    0.69
  -5   1  -8    3.26    0.38
   5   1   8    3.94    0.51
   5   1   8    4.03    0.54
   5   1   8    3.43    0.41
  -6  -1  -8    0.58    0.27
   6  -1   8    0.62    0.39
   6  -1   8    0.64    0.18
  -6  -1  -8    0.34    0.20
   6   1   8    0.31    0.28
   6   1   8    0.25    0.37
   6   1   8    0.75    0.35
  -6   1  -8    0.55    0.21
   7  -1   8    8.08    0.82
  -7  -1  -8    7.99    0.61
  -7  -1  -8    9.00    0.72
   7   1   8    7.49    0.64
  -7   1  -8    7.54    0.58
   7   1   8    7.98    0.81
  -8  -1  -8   42.53    2.07
  -8  -1  -8   44.26    2.24
   8  -1   8   45.42    2.28
   8   1   8   44.62    2.11
   8   1   8   44.96    2.29
  -8   1  -8   49.86    2.13
   8   1   8   46.61    2.13
  -9  -1  -8    5.91    0.52
  -9  -1  -8    6.63    0.63
   9  -1   8    7.59    0.85
   9   1   8    6.07    0.55
   9   1   8    5.77    0.76
  -9   1  -8    6.49    0.52
   9   1   8    7.02    0.55
 -10  -1  -8    3.42    0.39
 -10  -1  -8    3.41    0.61
  10  -1   8    4.37    0.64
  10   1   8    3.85    0.39
  10   1   8    2.92    0.48
  10   1   8    3.63    0.45
 -10   1  -8    3.56    0.38
  11  -1   8    0.04    0.31
 -11  -1  -8    0.38    0.18
 -11  -1  -8    0.30    0.20
  11   1   8    0.38    0.19
  11   1   8    0.15    0.33
  12  -1   8   20.78    1.30
  12   1   8   22.75    1.15
  13  -2  -8   13.81    0.80
  13   2  -8   14.40    0.85
  13   2  -8   13.55    0.80
 -12  -2   8   38.21    1.93
 -12  -2   8   38.32    1.78
  12  -2  -8   41.55    2.03
  12   2  -8   37.50    1.87
  12   2  -8   46.94    2.43
 -11  -2   8   18.30    1.10
 -11  -2   8   17.08    0.94
  11  -2  -8   17.97    1.17
  11   2  -8   17.53    1.05
 -11   2   8   17.57    0.98
  11   2  -8   18.21    1.12
  11   2  -8   18.74    1.24
 -10  -2   8  107.58    4.71
  10  -2  -8  105.94    4.78
 -10  -2   8  104.15    4.51
  10   2  -8  108.06    4.67
  10   2  -8  111.85    4.80
 -10   2   8  109.53    4.62
  10   2  -8  103.26    4.63
   9  -2  -8    6.05    0.72
  -9  -2   8    5.16    0.73
  -9  -2   8    6.51    0.56
   9   2  -8    6.27    0.60
   9   2  -8    6.20    0.70
  -9   2   8    6.50    0.59
   9   2  -8    7.12    0.89
   8  -2  -8  611.49   25.40
  -8  -2   8  614.89   25.14
   8   2  -8  621.05   25.26
   8   2  -8  625.07   25.24
  -8   2   8  634.20   25.26
   8   2  -8  635.34   25.42
   7  -2  -8  392.98   15.91
  -7  -2   8  361.54   15.39
   7   2  -8  369.55   15.48
   7   2  -8  402.12   15.95
  -7   2   8  375.10   15.52
   6  -2  -8    1.79    0.42
  -6  -2   8    1.22    0.26
   6   2  -8    2.24    0.56
   6   2  -8    1.62    0.32
  -6   2   8    1.13    0.28
  -6   2   8    1.66    0.28
   5  -2  -8   53.97    2.52
  -5  -2   8   52.32    2.28
  -5  -2   8   53.83    2.42
   5   2  -8   45.69    2.44
   5   2  -8   54.39    2.52
  -5   2   8   53.20    2.39
  -4  -2   8  275.16   11.25
  -4  -2   8  247.75   11.09
   4  -2  -8  282.75   11.37
  -4  -2   8  281.52   12.15
   4   2  -8  277.32   11.33
  -4   2   8  280.90   11.25
  -3  -2   8   10.81    0.95
  -3  -2   8    9.91    0.68
   3   2  -8    9.65    0.64
  -3   2   8    9.87    0.95
  -3   2   8    9.05    0.65
  -2  -2   8    3.73    0.58
  -2  -2   8    3.33    0.43
  -2   2   8    3.37    0.43
  -2   2   8    4.35    0.73
   2   2  -8    3.48    0.39
   1  -2  -8   88.80    3.78
  -1  -2   8   80.75    3.49
  -1  -2   8   81.50    3.79
  -1  -2   8   81.91    3.75
  -1   2   8   81.95    3.55
  -1   2   8   78.03    3.90
   1   2  -8   78.67    3.50
   0  -2   8  156.35    6.69
   0  -2  -8  158.44    6.61
   0  -2   8  162.90    6.68
   0   2  -8  161.78    6.57
   0   2   8  150.22    6.95
   0   2   8  157.70    6.61
  -1  -2  -8  122.36    5.76
  -1  -2  -8  121.54    5.13
   1  -2   8  116.11    4.89
  -1   2  -8  121.05    5.04
   1   2   8  119.90    5.44
   1   2   8  120.57    5.10
  -2  -2  -8  987.27   41.05
  -2  -2  -8  918.73   40.88
  -2  -2  -8 1001.27   41.78
   2  -2   8 1066.44   41.04
   2   2   8 1046.18   41.28
   2   2   8 1028.00   41.29
  -2   2  -8 1042.05   40.93
   2   2   8 1059.00   40.98
   3  -2   8  330.64   12.39
  -3  -2  -8  254.94   12.12
   3   2   8  295.05   12.04
  -3   2  -8  292.09   11.99
   3   2   8  296.68   12.33
  -4  -2  -8   25.47    1.65
  -4  -2  -8   24.56    1.43
   4  -2   8   33.58    1.50
   4   2   8   33.35    1.80
   4   2   8   28.02    1.49
   4   2   8   32.59    1.53
   4   2   8   30.45    1.53
   5  -2   8   95.87    4.21
  -5  -2  -8   93.37    4.32
  -5  -2  -8   87.08    4.11
   5  -2   8  101.59    4.12
  -5   2  -8  102.52    4.15
   5   2   8   92.47    4.12
   5   2   8   94.24    4.20
   5   2   8  103.54    4.21
   6  -2   8  279.93   11.45
  -6  -2  -8  269.95   11.56
  -6  -2  -8  271.09   11.35
   6   2   8  287.20   11.42
   6   2   8  272.02   11.45
  -6   2  -8  282.23   11.38
  -7  -2  -8   17.06    1.01
   7  -2   8   16.90    1.15
  -7  -2  -8   17.84    1.18
  -7   2  -8   17.64    1.00
   7   2   8   17.88    1.16
   7   2   8   18.40    1.07
   8  -2   8   52.71    2.77
  -8  -2  -8   50.55    2.38
  -8  -2  -8   41.95    2.25
   8   2   8   37.56    2.26
   8   2   8   36.46    2.35
  -8   2  -8   43.83    2.05
   8   2   8   50.60    2.72
  -9  -2  -8   12.14    0.93
  -9  -2  -8   11.75    0.76
   9  -2   8   11.90    0.93
   9   2   8   12.17    0.80
   9   2   8   12.09    0.91
  -9   2  -8   12.22    0.73
   9   2   8   12.37    0.79
 -10  -2  -8   20.77    1.21
 -10  -2  -8   23.26    1.29
  10   2   8   20.87    1.07
  10   2   8   18.88    1.52
  10   2   8   20.34    1.08
  11  -2   8    5.41    0.65
 -11  -2  -8    4.80    0.39
  11   2   8    4.99    0.40
  12  -3  -8   25.37    1.34
 -12  -3   8   25.11    1.12
  12   3  -8   22.48    1.13
  12   3  -8   24.77    1.25
  11  -3  -8   94.24    4.12
 -11  -3   8   90.69    4.11
 -11  -3   8   94.31    3.99
  11   3  -8   87.43    3.97
  11   3  -8  103.92    4.20
 -10  -3   8  119.94    4.88
  10  -3  -8  108.68    4.69
 -10  -3   8  103.71    4.43
  10   3  -8  104.01    4.65
 -10   3   8  100.62    4.55
  10   3  -8  104.68    4.55
  10   3  -8  100.11    4.48
  -9  -3   8    7.31    0.59
  -9  -3   8    7.52    0.71
   9  -3  -8    8.25    0.77
   9   3  -8    6.26    0.83
  -9   3   8    7.67    0.56
   9   3  -8    6.97    0.69
  -9   3   8    7.33    0.65
   9   3  -8    6.76    0.58
   8  -3  -8   24.24    1.49
  -8  -3   8   25.75    1.47
  -8  -3   8   26.22    1.28
  -8   3   8   24.90    1.43
   8   3  -8   26.07    1.55
   8   3  -8   24.05    1.27
  -8   3   8   22.68    1.37
   8   3  -8   25.25    1.38
   7  -3  -8   63.49    2.67
  -7  -3   8   62.61    2.92
   7  -3  -8   60.63    2.97
  -7  -3   8   62.34    2.70
   7   3  -8   61.18    2.78
  -7   3   8   62.90    2.93
   7   3  -8   60.69    2.96
   7   3  -8   61.35    2.73
  -7   3   8   54.82    2.73
  -6  -3   8  837.78   34.14
  -6  -3   8  882.49   35.20
   6  -3  -8  849.63   34.46
   6  -3  -8  849.69   34.38
  -6   3   8  856.07   34.31
   6   3  -8  833.48   34.39
   6   3  -8  819.98   34.21
  -6   3   8  866.59   34.41
  -5  -3   8   17.13    1.07
   5  -3  -8   13.40    1.02
  -5  -3   8   13.87    1.05
  -5  -3   8   12.77    0.93
   5   3  -8   13.20    1.05
  -5   3   8   13.75    0.98
   5   3  -8   13.25    0.84
  -5   3   8   12.28    0.83
  -4  -3   8  109.10    4.72
  -4  -3   8  107.65    4.43
   4  -3  -8  109.13    4.73
  -4   3   8  102.17    4.54
  -4   3   8  112.60    4.68
  -4   3   8   97.64    4.47
   4   3  -8   99.95    4.46
   4   3  -8  107.76    4.67
  -3  -3   8   36.63    1.85
   3  -3  -8   36.89    1.87
  -3  -3   8   37.31    1.74
  -3  -3   8   34.72    1.58
   3   3  -8   32.65    1.67
  -3   3   8   33.51    1.64
   3   3  -8   32.65    1.61
  -3   3   8   35.31    1.80
  -3   3   8   32.98    1.69
   2  -3  -8   17.62    1.14
  -2  -3   8   18.04    0.86
  -2  -3   8   19.39    1.14
   2   3  -8   16.81    1.00
  -2   3   8   16.55    1.02
  -2   3   8   17.11    0.95
  -1  -3   8  182.14    7.50
   1  -3  -8  180.21    7.55
  -1   3   8  165.19    7.28
   1   3  -8  181.32    7.40
  -1   3   8  183.04    7.51
  -1   3   8  180.66    7.83
  -1   3   8  168.31    7.37
   0  -3  -8    0.70    0.16
   0  -3   8    0.63    0.27
   0   3   8    0.85    0.40
   0   3   8    0.29    0.23
   0   3   8    0.06    0.25
   0   3   8    0.65    0.21
  -1  -3  -8   56.13    2.50
   1  -3   8   57.71    2.68
  -1  -3  -8   57.54    2.70
  -1   3  -8   60.16    2.63
   1   3   8   55.44    2.67
   1   3   8   57.92    2.63
   1   3   8   60.35    3.03
   1   3   8   57.06    2.50
  -2  -3  -8  132.03    5.73
  -2  -3  -8  127.78    5.52
   2  -3   8  141.46    5.69
  -2  -3  -8  136.00    6.12
   2   3   8  129.65    5.61
  -2   3  -8  131.29    5.59
   2   3   8  132.61    5.43
   2   3   8  127.27    5.67
  -3  -3  -8   24.30    1.44
  -3  -3  -8   24.80    1.54
   3  -3   8   28.28    1.46
  -3  -3  -8   26.87    1.83
   3   3   8   26.49    1.44
  -3   3  -8   27.86    1.39
   3   3   8   26.68    1.48
  -4  -3  -8  446.29   20.67
  -4  -3  -8  476.55   20.95
  -4  -3  -8  515.40   21.31
   4  -3   8  557.93   20.73
  -4   3  -8  518.02   20.72
   4   3   8  538.85   20.77
   4   3   8  520.95   20.78
   5  -3   8  122.87    5.16
  -5  -3  -8  108.22    5.11
   5  -3   8  130.27    5.04
  -5  -3  -8  111.80    5.37
  -5  -3  -8  120.35    5.70
   5   3   8  118.98    5.13
   5   3   8  126.18    5.18
  -5   3  -8  122.31    5.13
  -6  -3  -8    1.93    0.67
   6  -3   8    2.28    0.45
  -6  -3  -8    2.88    0.45
   6   3   8    2.00    0.41
   6   3   8    2.32    0.46
  -7  -3  -8   32.86    1.71
  -7  -3  -8   33.92    1.93
   7  -3   8   38.17    1.80
   7   3   8   35.55    1.68
  -7   3  -8   37.15    1.75
   7   3   8   36.21    1.78
   7   3   8   34.87    1.78
   8  -3   8  126.78    5.23
  -8  -3  -8  127.40    5.20
  -8  -3  -8  119.59    5.42
   8   3   8  123.29    5.22
  -8   3  -8  120.72    5.32
   8   3   8  125.77    5.50
   8   3   8  118.21    5.21
  -9  -3  -8   24.11    1.19
   9  -3   8   24.39    1.21
  -9  -3  -8   23.15    1.35
   9   3   8   24.69    1.23
   9   3   8   24.25    1.22
  -9   3  -8   22.64    1.18
   9   3   8   23.73    1.22
 -10  -3  -8   60.18    2.59
  10   3   8   60.27    2.61
  10   3   8   61.16    2.60
 -11  -4   8   21.69    0.96
  11   4  -8   19.22    1.16
  10  -4  -8    4.86    0.47
 -10  -4   8    5.45    0.40
  10   4  -8    4.99    0.50
 -10   4   8    5.26    0.37
  -9  -4   8   27.70    1.29
   9  -4  -8   27.34    1.48
  -9  -4   8   29.79    1.74
   9   4  -8   27.96    1.39
  -9   4   8   26.20    1.28
  -9   4   8   26.66    1.45
  -8  -4   8  299.14   11.73
   8  -4  -8  292.93   12.01
  -8  -4   8  272.99   11.92
  -8   4   8  274.52   11.76
   8   4  -8  308.01   11.85
  -8   4   8  284.08   12.00
  -7  -4   8   67.74    3.12
  -7  -4   8   70.52    2.91
  -7  -4   8   66.58    3.21
   7  -4  -8   68.82    3.21
  -7   4   8   66.63    3.21
  -7   4   8   63.02    2.96
   7   4  -8   67.17    2.99
  -6  -4   8  237.50    9.40
  -6  -4   8  222.53    9.26
   6  -4  -8  223.44    9.57
   6  -4  -8  228.02    9.16
   6   4  -8  236.96    9.39
  -6   4   8  206.79    9.39
  -6   4   8  192.54    9.13
  -5  -4   8    7.17    0.54
   5  -4  -8    7.09    0.73
   5  -4  -8    7.03    0.79
  -5  -4   8    8.00    0.81
  -5   4   8    5.71    0.79
  -5   4   8    6.11    0.60
   5   4  -8    6.71    0.60
   4  -4  -8   62.91    3.04
  -4  -4   8   66.13    2.97
  -4  -4   8   60.15    2.55
   4  -4  -8   63.96    2.95
   4   4  -8   58.50    2.66
  -4   4   8   51.82    2.66
  -4   4   8   59.67    2.70
  -4   4   8   54.37    2.90
  -3  -4   8   64.70    3.02
   3  -4  -8   64.05    3.02
   3  -4  -8   67.07    3.23
  -3   4   8   58.12    2.75
  -3   4   8   63.12    3.02
   3   4  -8   58.77    2.72
  -3   4   8   59.05    2.81
  -2  -4   8  114.79    4.92
   2  -4  -8  117.72    5.23
  -2   4   8  106.21    4.90
  -2   4   8  105.43    4.65
   2   4  -8  108.44    4.77
  -2   4   8  106.73    4.72
  -1  -4   8  518.52   20.55
   1  -4  -8  531.37   20.96
   1   4  -8  490.56   20.42
  -1   4   8  492.04   20.28
  -1   4   8  505.81   20.56
  -1   4   8  472.88   20.36
   0  -4  -8   16.51    1.41
   0  -4   8   17.95    1.16
   0   4   8   16.81    1.05
   0   4   8   18.24    0.95
   0   4   8   15.37    1.09
   0   4   8   15.42    1.19
   0   4  -8   17.75    1.08
  -1  -4  -8  228.60    9.57
   1  -4   8  219.74    9.05
   1   4   8  207.63    9.04
   1   4   8  208.39    9.01
   1   4   8  208.18    8.78
   1   4   8  212.89    8.95
  -1   4  -8  222.27    9.01
  -2  -4  -8   33.58    2.13
  -2  -4  -8   30.65    1.46
   2  -4   8   32.25    1.70
   2   4   8   32.75    1.66
  -2   4  -8   31.45    1.67
   2   4   8   31.70    1.42
   2   4   8   32.65    1.78
  -3  -4  -8    5.55    0.87
   3  -4   8    5.38    0.59
  -3  -4  -8    5.04    0.51
   3   4   8    5.85    0.64
   3   4   8    5.13    0.69
  -4  -4  -8    1.00    0.48
  -4  -4  -8   -0.12    0.34
   4   4   8    1.12    0.39
   4   4   8    0.77    0.42
  -4   4  -8    0.49    0.24
  -5  -4  -8   44.12    2.31
  -5  -4  -8   43.96    2.48
  -5  -4  -8   41.23    2.05
   5   4   8   46.33    2.14
  -5   4  -8   46.70    2.15
   5   4   8   45.15    2.14
  -6  -4  -8  108.72    4.67
  -6  -4  -8  119.25    5.23
  -6  -4  -8  108.73    5.76
   6   4   8  109.95    4.74
   6   4   8  110.74    4.70
  -6   4  -8  108.63    4.74
  -7  -4  -8   27.80    1.33
  -7  -4  -8   26.87    1.52
   7   4   8   27.88    1.33
  -7   4  -8   27.30    1.39
   7   4   8   27.42    1.38
  -8  -4  -8   49.25    2.07
  -8   4  -8   47.50    2.12
   8   4   8   45.93    2.13
   8   4   8   49.42    2.13
   8   4   8   45.36    2.02
  -9  -4  -8   15.49    0.72
   9   4   8   13.64    0.75
   9   4   8   14.83    0.76
   9   5  -8    0.41    0.19
  -8   5   8   10.42    0.60
  -8   5   8   10.79    0.79
   8   5  -8   11.37    0.66
  -7  -5   8    3.65    0.54
  -7   5   8    3.30    0.47
  -7   5   8    3.20    0.48
   7   5  -8    3.27    0.42
  -7   5   8    2.99    0.37
  -6  -5   8   33.43    1.76
   6   5  -8   35.84    1.59
  -6   5   8   30.68    1.61
  -6   5   8   31.07    1.78
  -6   5   8   36.97    1.82
   5  -5  -8    5.16    0.53
  -5  -5   8    5.88    0.64
  -5   5   8    4.13    0.68
  -5   5   8    4.91    0.76
  -5   5   8    4.22    0.50
   4  -5  -8   79.76    3.44
  -4  -5   8   82.12    3.48
   4   5  -8   76.80    3.29
  -4   5   8   67.94    3.42
  -4   5   8   67.48    3.21
  -4   5   8   72.28    3.49
   3  -5  -8    4.73    0.69
  -3  -5   8    5.03    0.64
  -3   5   8    5.54    0.64
  -3   5   8    3.99    0.50
  -2  -5   8    8.21    0.77
   2  -5  -8    8.57    0.92
  -2   5   8    7.89    0.60
  -2   5   8    7.62    0.76
  -2   5   8    7.18    0.80
  -1  -5   8   12.91    0.99
   1  -5  -8   14.89    1.26
  -1   5   8   14.02    1.00
  -1   5   8   16.29    0.86
   1   5  -8   14.05    0.94
  -1   5   8   14.23    0.81
  -1   5   8   14.57    1.07
   0  -5   8    0.47    0.31
   0  -5  -8    0.19    0.39
   0   5   8    0.42    0.20
   0   5  -8    0.19    0.22
   0   5   8    0.99    0.28
   0   5   8    0.42    0.41
   1  -5   8   99.42    4.43
  -1  -5  -8  104.10    4.83
   1   5   8   96.43    4.13
   1   5   8  101.13    4.31
  -1   5  -8  104.03    4.43
  -2  -5  -8   54.15    2.89
   2  -5   8   50.46    2.50
   2   5   8   53.70    2.44
  -2   5  -8   56.82    2.56
   2   5   8   56.22    2.56
   3  -5   8  103.91    4.31
  -3  -5  -8  101.51    4.76
  -3   5  -8   98.10    4.80
   3   5   8  103.85    4.35
   3   5   8  102.38    4.41
  -4  -5  -8   40.60    2.40
   4   5   8   47.58    2.13
   4   5   8   48.85    2.16
  -4   5  -8   48.56    2.20
  -5  -5  -8    1.54    0.40
   5   5   8    0.78    0.25
   5   5   8    1.03    0.29
  -5   5  -8    1.23    0.28
  -6  -5  -8    0.77    0.31
   6   5   8    0.24    0.19
   6   5   8    0.23    0.23
   7   5   8   10.68    0.61
   7   5   8   10.55    0.59
   7   5   8    9.24    0.55
  -5  -6   8    3.90    0.39
  -5   6   8    4.99    0.35
  -4  -6   8    3.98    0.43
  -4   6   8    3.59    0.41
  -4   6   8    4.66    0.33
   3  -6  -8    2.65    0.31
  -3  -6   8    2.04    0.37
  -3   6   8    2.93    0.27
  -3   6   8    2.29    0.37
   2  -6  -8    3.19    0.41
  -2  -6   8    3.27    0.41
  -2   6   8    3.32    0.46
   1  -6  -8   24.33    1.32
  -1  -6   8   21.57    1.21
  -1   6   8   26.26    1.24
   0  -6  -8    3.11    0.48
   0  -6   8    3.67    0.38
   0   6   8    4.23    0.47
   1  -6   8   13.46    0.73
   1   6   8   15.88    0.84
  -2  -6  -8    3.13    0.46
   2   6   8    4.61    0.44
  -3  -6  -8    4.73    0.46
   3   6   8    3.56    0.46
  14   0  -9   -0.09    0.16
  13   0  -9   26.42    1.28
  13   0  -9   23.05    1.31
 -13   0   9   27.25    1.17
 -12   0   9    0.03    0.18
 -12   0   9   -0.26    0.13
  12   0  -9    0.69    0.34
  12   0  -9    0.08    0.27
 -11   0   9   20.60    1.08
  11   0  -9   22.39    1.32
  11   0  -9   21.08    1.31
 -11   0   9   22.42    1.22
 -10   0   9    0.30    0.21
 -10   0   9   -0.17    0.18
  10   0  -9   -0.05    0.38
  10   0  -9   -0.14    0.28
   9   0  -9  113.72    5.11
   9   0  -9  121.80    5.13
  -9   0   9  113.15    4.90
  -9   0   9  119.34    5.06
   8   0  -9    0.15    0.35
  -8   0   9   -0.04    0.21
   8   0  -9    0.12    0.36
  -8   0   9   -0.02    0.22
   7   0  -9  173.46    7.13
  -7   0   9  169.63    7.08
   7   0  -9  164.02    7.12
  -6   0   9    0.13    0.19
   6   0  -9    0.41    0.31
  -6   0   9   -0.07    0.29
   6   0  -9    0.16    0.18
  -5   0   9  107.13    4.63
  -5   0   9  111.67    5.06
  -4   0   9    0.40    0.23
  -4   0   9    0.16    0.19
  -3   0   9  303.30   12.67
  -3   0   9  319.91   13.10
  -2   0   9    0.14    0.51
   2   0  -9    0.27    0.13
  -2   0   9   -0.01    0.25
  -1   0   9  239.93   10.49
  -1   0   9  248.14   10.38
   0   0  -9    0.28    0.19
   0   0   9   -0.10    0.14
   0   0   9   -0.46    0.18
   1   0   9 1088.95   45.54
  -1   0  -9 1149.83   44.94
  -2   0  -9    0.01    0.15
   2   0   9   -0.32    0.47
  -3   0  -9  176.49    7.30
  -4   0  -9    2.12    0.76
   4   0   9    0.20    0.28
  -4   0  -9    0.18    0.19
   5   0   9   35.62    1.78
  -5   0  -9   34.23    1.64
   5   0   9   32.37    1.73
   5   0   9   34.58    1.62
   6   0   9    0.15    0.20
  -6   0  -9   -0.09    0.17
   6   0   9    0.55    0.24
  -7   0  -9   26.83    1.34
  -7   0  -9   28.83    1.44
   7   0   9   27.23    1.58
  -8   0  -9    0.40    0.21
  -8   0  -9    0.01    0.22
   8   0   9   -0.17    0.37
  -9   0  -9    0.82    0.27
   9   0   9    0.71    0.50
  -9   0  -9    0.69    0.23
 -10   0  -9    0.35    0.18
 -10   0  -9    0.39    0.22
  10   0   9    0.19    0.31
  11   0   9   20.40    1.07
 -11   0  -9   15.74    0.85
  12   0   9   -0.05    0.23
  13  -1  -9   22.33    1.22
 -13  -1   9   27.12    1.21
  13   1  -9   21.20    1.17
  13   1  -9   21.58    1.19
 -12  -1   9    0.07    0.20
 -12  -1   9    0.02    0.16
  12  -1  -9    1.14    0.29
  12  -1  -9    0.19    0.26
  12   1  -9    0.64    0.33
  12   1  -9   -0.07    0.24
 -12   1   9    0.33    0.17
 -11  -1   9  164.21    6.94
  11  -1  -9  170.87    7.19
  11  -1  -9  162.69    7.02
 -11  -1   9  171.71    7.13
 -11   1   9  166.96    7.04
  11   1  -9  165.76    7.11
  11   1  -9  175.47    7.19
  10  -1  -9   16.05    1.12
 -10  -1   9   16.47    1.07
  10   1  -9   16.88    1.07
 -10   1   9   15.89    0.98
  10   1  -9   16.23    1.11
  10   1  -9   17.46    1.22
  -9  -1   9  989.24   37.85
   9  -1  -9  908.87   37.79
  -9  -1   9  884.66   37.64
  -9   1   9  921.52   37.75
   9   1  -9  982.00   37.86
  -8  -1   9   85.40    3.71
   8  -1  -9   84.91    3.78
   8  -1  -9   80.47    3.69
   8   1  -9   86.70    3.71
  -8   1   9   76.89    3.61
   8   1  -9   84.32    3.81
   8   1  -9   83.28    3.71
  -8   1   9   82.76    3.64
  -7  -1   9  103.99    4.49
  -7  -1   9   97.67    4.33
   7  -1  -9  106.23    4.57
   7  -1  -9   96.72    4.47
   7   1  -9  108.38    4.49
   7   1  -9  104.58    4.49
  -7   1   9  105.92    4.44
   7   1  -9  105.57    4.59
   6  -1  -9    9.29    0.72
  -6  -1   9    8.90    0.63
  -6  -1   9    8.71    0.66
   6   1  -9    9.02    0.62
  -6   1   9    8.43    0.63
   6   1  -9    8.64    0.80
   6   1  -9    8.84    0.68
   5  -1  -9  205.56    8.29
  -5  -1   9  203.22    8.21
  -5  -1   9  194.26    8.08
  -5   1   9  194.58    8.76
   5   1  -9  195.56    8.27
   5   1  -9  194.54    8.18
  -5   1   9  197.30    8.17
  -4  -1   9   11.35    0.75
  -4   1   9   12.01    1.15
  -4   1   9   12.07    0.75
  -3  -1   9  174.49    7.15
   3   1  -9  187.38    7.16
  -3   1   9  158.96    7.10
  -3   1   9  166.79    7.57
  -2  -1   9  215.53    9.41
  -2  -1   9  224.60    8.99
  -2   1   9  220.28    8.94
  -2   1   9  209.16    9.36
   1  -1  -9   52.18    2.37
  -1  -1   9   53.37    2.37
  -1   1   9   50.72    2.71
  -1   1   9   52.74    2.39
   1   1  -9   58.63    2.43
   0  -1   9   19.57    1.35
   0  -1  -9   21.94    1.09
   0   1  -9   21.28    1.06
   0   1   9   21.05    1.33
   0   1   9   17.93    1.05
   1  -1   9   34.26    1.92
  -1  -1  -9   34.64    1.61
   1   1   9   34.37    1.91
   1   1   9   31.58    1.57
  -1   1  -9   33.15    1.58
   2  -1   9  388.99   16.86
  -2  -1  -9  411.87   16.55
  -2  -1  -9  419.31   17.42
  -2   1  -9  408.54   16.51
  -3  -1  -9  229.90    9.37
   3  -1   9  228.74    9.68
  -3  -1  -9  218.45   10.05
   3  -1   9  234.93    9.38
  -3  -1  -9  220.72    9.26
   3   1   9  223.22    9.33
  -3   1  -9  230.88    9.33
   3   1   9  226.90    9.55
   4  -1   9  127.78    5.28
  -4  -1  -9  127.18    5.28
  -4  -1  -9  127.15    5.34
   4   1   9  125.92    5.46
   4   1   9  108.26    5.39
   4   1   9  124.09    5.23
  -4   1  -9  125.17    5.23
  -5  -1  -9  770.18   30.82
   5  -1   9  766.75   30.82
   5  -1   9  783.98   30.80
  -5  -1  -9  745.06   30.68
   5   1   9  756.01   30.75
  -5   1  -9  775.22   30.75
   5   1   9  776.87   30.98
   5   1   9  726.17   30.79
   6  -1   9   45.65    2.28
   6  -1   9   46.21    2.14
  -6  -1  -9   46.89    2.23
  -6  -1  -9   47.63    2.25
   6   1   9   44.94    2.26
   6   1   9   45.25    2.34
  -6   1  -9   45.42    2.14
   6   1   9   46.35    2.37
   7  -1   9   36.84    1.94
  -7  -1  -9   37.58    1.92
  -7  -1  -9   35.79    1.75
   7   1   9   39.87    1.80
  -7   1  -9   38.61    1.81
   7   1   9   35.04    1.92
   7   1   9   37.53    1.81
  -8  -1  -9   66.09    3.02
   8  -1   9   67.62    3.18
  -8  -1  -9   69.35    3.19
  -8   1  -9   68.72    3.05
   8   1   9   65.30    3.02
   8   1   9   75.76    3.10
   8   1   9   67.37    3.19
   9  -1   9   12.27    1.01
  -9  -1  -9   12.10    0.75
  -9  -1  -9   12.27    0.88
   9   1   9   12.58    0.73
   9   1   9   11.31    0.93
  -9   1  -9   12.62    0.78
   9   1   9   12.17    0.73
  10  -1   9   24.46    1.34
 -10  -1  -9   22.12    1.14
 -10  -1  -9   24.83    1.32
  10   1   9   22.22    1.08
  10   1   9   24.84    1.34
 -10   1  -9   23.60    1.20
  10   1   9   22.64    1.11
  11  -1   9   63.14    2.68
 -11  -1  -9   51.78    2.65
  11   1   9   64.17    2.69
 -13  -2   9   33.94    1.48
  13  -2  -9   38.54    1.68
  13   2  -9   33.44    1.61
  13   2  -9   31.28    1.53
  12  -2  -9   11.58    0.81
 -12  -2   9   11.16    0.76
 -12  -2   9   11.42    0.66
  12   2  -9   11.55    0.73
  12   2  -9   11.52    0.83
 -11  -2   9    4.49    0.46
  11  -2  -9    4.18    0.58
  11   2  -9    3.75    0.57
  11   2  -9    4.57    0.69
 -11   2   9    4.22    0.43
  11   2  -9    4.07    0.49
 -10  -2   9    0.89    0.32
 -10  -2   9    0.95    0.27
  10  -2  -9    1.04    0.43
 -10   2   9    1.17    0.28
  10   2  -9    1.18    0.42
  10   2  -9    1.37    0.35
  10   2  -9    1.36    0.55
  -9  -2   9  310.60   13.12
  -9  -2   9  326.89   13.35
   9  -2  -9  316.01   13.42
  -9   2   9  310.05   13.13
   9   2  -9  327.90   13.29
   9   2  -9  345.12   13.45
  -9   2   9  330.05   13.28
   9   2  -9  316.93   13.24
   8  -2  -9    8.30    0.82
  -8  -2   9    8.40    0.64
  -8  -2   9    8.18    0.77
   8   2  -9    8.89    0.98
   8   2  -9    7.36    0.63
  -8   2   9    7.82    0.66
   8   2  -9    8.52    0.76
  -8   2   9    7.71    0.59
   7  -2  -9  472.30   19.30
  -7  -2   9  458.77   19.00
  -7   2   9  437.32   19.00
  -7   2   9  481.61   19.16
   7   2  -9  498.07   19.30
   7   2  -9  473.51   19.09
   7   2  -9  471.37   19.12
  -6  -2   9    9.23    0.74
   6  -2  -9   10.08    0.81
  -6  -2   9    9.19    0.64
   6   2  -9    9.23    0.61
   6   2  -9    9.49    0.89
  -6   2   9    9.13    0.60
  -6   2   9    9.01    0.69
   6   2  -9    8.97    0.72
  -5  -2   9  192.76    8.22
  -5  -2   9  209.54    8.56
   5  -2  -9  201.74    8.49
  -5   2   9  202.29    8.42
   5   2  -9  206.39    8.48
   5   2  -9  194.51    8.30
  -4  -2   9    7.77    0.58
  -4  -2   9    8.51    1.07
  -4  -2   9    8.52    0.69
  -4  -2   9    8.85    0.74
   4  -2  -9    8.46    0.71
  -4   2   9   11.04    0.70
   4   2  -9    9.31    0.80
   4   2  -9    9.92    0.63
  -4   2   9   11.24    0.62
  -3  -2   9    3.49    0.64
  -3  -2   9    3.80    0.38
  -3  -2   9    4.16    0.47
   3  -2  -9    4.13    0.52
   3   2  -9    3.63    0.54
  -3   2   9    4.82    0.47
  -2  -2   9    9.18    0.96
  -2  -2   9   10.35    0.66
  -2  -2   9    8.66    0.91
   2  -2  -9    9.63    0.73
  -2  -2   9    9.63    0.56
  -2  -2   9    7.05    0.98
  -2   2   9    8.67    0.92
   2   2  -9   10.06    0.66
  -2   2   9    9.61    0.69
   1  -2  -9   52.40    2.39
  -1  -2   9   50.95    2.37
  -1  -2   9   44.55    2.31
  -1  -2   9   46.89    2.55
   1   2  -9   50.78    2.27
  -1   2   9   51.39    2.31
  -1   2   9   48.72    2.26
  -1   2   9   49.63    2.71
  -1   2   9   49.96    2.18
   0  -2  -9   73.25    3.31
   0  -2  -9   72.20    3.47
   0  -2   9   76.48    3.31
   0  -2   9   73.48    3.37
   0   2   9   71.91    3.23
   0   2   9   67.47    3.62
   0   2   9   72.47    3.20
   0   2   9   74.40    3.10
   0   2  -9   73.98    3.20
  -1  -2  -9   29.97    1.47
   1  -2   9   33.61    1.66
  -1  -2  -9   30.11    1.61
   1   2   9   31.18    1.43
  -1   2  -9   32.23    1.55
   1   2   9   33.46    1.60
   1   2   9   31.92    1.58
   1   2   9   32.21    1.85
   1   2   9   32.37    2.11
  -2  -2  -9  130.11    5.81
   2  -2   9  141.16    5.79
  -2  -2  -9  125.61    5.64
   2   2   9  137.35    5.73
   2   2   9  136.90    6.15
  -2   2  -9  135.94    5.71
   2   2   9  134.89    6.03
   2   2   9  143.34    5.85
  -3  -2  -9    5.06    0.48
  -3  -2  -9    5.13    0.64
   3  -2   9    5.08    0.47
   3   2   9    4.16    0.51
  -3   2  -9    3.81    0.52
   3   2   9    3.75    0.46
   3   2   9    4.93    0.69
   4  -2   9  107.45    4.48
  -4  -2  -9  104.60    4.67
  -4  -2  -9  103.02    4.44
  -4   2  -9  107.07    4.49
   4   2   9   92.61    4.46
   4   2   9  102.75    4.47
   4   2   9  109.05    4.82
   4   2   9  107.44    4.51
   5  -2   9    0.89    0.37
  -5  -2  -9    1.10    0.31
  -5  -2  -9    1.03    0.41
   5  -2   9    0.97    0.25
   5   2   9    1.35    0.40
  -5   2  -9    0.92    0.29
   5   2   9    0.79    0.43
   5   2   9    0.94    0.39
  -6  -2  -9    0.37    0.27
   6  -2   9    0.25    0.37
  -6  -2  -9    0.30    0.31
  -6   2  -9    0.02    0.18
   6   2   9    0.17    0.34
   6   2   9    0.24    0.38
  -7  -2  -9   37.99    1.82
   7  -2   9   37.65    1.95
  -7  -2  -9   38.73    2.04
   7   2   9   37.31    1.86
   7   2   9   36.80    1.93
  -7   2  -9   40.14    1.86
  -8  -2  -9   -0.01    0.25
  -8  -2  -9   -0.01    0.21
   8  -2   9    0.35    0.40
   8   2   9    0.38    0.30
   8   2   9   -0.09    0.31
  -8   2  -9   -0.04    0.16
   8   2   9    0.40    0.28
   9  -2   9   38.24    1.91
  -9  -2  -9   38.81    1.79
  -9  -2  -9   41.46    2.16
  -9   2  -9   37.65    1.78
   9   2   9   38.15    1.79
   9   2   9   37.80    1.90
   9   2   9   37.17    1.78
 -10  -2  -9   55.33    2.66
  10  -2   9   61.90    2.62
 -10  -2  -9   55.48    2.50
  10   2   9   59.16    2.60
  10   2   9   59.08    2.50
  10   2   9   56.68    2.50
 -11  -2  -9    4.75    0.36
  11  -2   9    4.91    0.44
  11   2   9    4.41    0.41
  12  -3  -9   16.36    0.90
 -12  -3   9   17.62    0.82
 -11  -3   9   37.67    1.99
  11  -3  -9   36.57    1.77
 -11  -3   9   37.23    1.62
  11   3  -9   37.18    1.73
  11   3  -9   30.62    1.67
  11   3  -9   36.48    1.78
 -10  -3   9   57.52    2.51
 -10  -3   9   58.81    2.72
  10  -3  -9   59.88    2.74
  10   3  -9   55.75    2.70
  10   3  -9   57.37    2.55
 -10   3   9   54.88    2.49
  10   3  -9   57.34    2.62
 -10   3   9   57.79    2.64
   9  -3  -9   15.43    1.07
  -9  -3   9   16.46    1.04
  -9  -3   9   14.91    0.87
  -9   3   9   15.56    0.87
   9   3  -9   14.09    0.86
  -9   3   9   13.73    0.96
   9   3  -9   14.16    1.08
   9   3  -9   14.35    0.98
  -8  -3   9   -0.23    0.24
  -8   3   9   -0.14    0.20
  -8   3   9   -0.15    0.22
   8   3  -9    0.37    0.22
  -7  -3   9   64.00    3.01
   7  -3  -9   63.35    2.83
  -7  -3   9   63.92    2.80
   7  -3  -9   59.84    3.05
  -7   3   9   68.80    3.05
   7   3  -9   62.06    2.88
  -7   3   9   64.48    2.85
   7   3  -9   61.41    3.05
   6  -3  -9   14.27    1.07
  -6  -3   9   15.57    1.06
  -6  -3   9   15.64    0.91
  -6  -3   9   15.03    1.13
   6  -3  -9   14.47    1.12
   6   3  -9   14.61    0.93
  -6   3   9   15.04    1.06
   6   3  -9   14.22    1.15
  -6   3   9   14.99    0.93
   5  -3  -9   54.34    2.76
  -5  -3   9   55.10    2.41
   5  -3  -9   53.38    2.67
  -5  -3   9   54.05    2.59
  -5   3   9   56.48    2.63
   5   3  -9   49.85    2.43
   5   3  -9   52.72    2.65
  -5   3   9   55.09    2.63
  -5   3   9   56.01    2.47
  -4  -3   9   29.83    1.64
  -4  -3   9   28.15    1.51
  -4  -3   9   27.70    1.51
  -4   3   9   29.84    1.60
   4   3  -9   27.49    1.41
  -4   3   9   29.58    1.52
  -4   3   9   28.82    1.43
  -3  -3   9   74.34    3.18
  -3  -3   9   79.64    3.51
  -3  -3   9   74.86    3.35
   3  -3  -9   81.29    3.56
  -3   3   9   81.70    3.49
   3   3  -9   72.15    3.32
  -3   3   9   74.12    3.26
  -3   3   9   74.06    3.34
   3   3  -9   66.79    3.22
  -2  -3   9   20.12    0.97
  -2  -3   9   21.01    1.26
   2  -3  -9   20.93    1.30
  -2   3   9   20.68    1.23
  -2   3   9   20.73    1.09
  -2   3   9   19.55    1.17
   2   3  -9   21.45    1.21
  -1  -3   9   84.48    3.84
   1  -3  -9   89.08    3.91
   1   3  -9   85.10    3.77
  -1   3   9   83.00    3.75
  -1   3   9   89.34    3.87
  -1   3   9   83.38    4.17
   0  -3   9   34.32    1.75
   0  -3  -9   31.95    1.48
   0   3   9   35.79    2.07
   0   3  -9   33.69    1.67
   0   3   9   33.78    2.07
   0   3   9   31.70    1.66
   0   3   9   31.79    1.53
  -1  -3  -9   28.63    1.44
  -1  -3  -9   30.13    1.64
   1  -3   9   32.24    1.66
  -1   3  -9   30.88    1.58
   1   3   9   34.42    1.65
   1   3   9   29.50    1.58
   1   3   9   31.66    1.99
  -2  -3  -9   23.93    1.26
  -2  -3  -9   22.42    1.40
  -2  -3  -9   24.90    1.76
   2  -3   9   24.80    1.43
   2   3   9   23.02    1.39
   2   3   9   25.16    1.13
   2   3   9   27.55    1.71
  -2   3  -9   25.38    1.33
  -3  -3  -9  202.26    9.36
  -3  -3  -9  169.28    7.84
   3  -3   9  202.79    7.97
  -3  -3  -9  175.06    8.08
   3   3   9  187.63    7.96
  -3   3  -9  200.53    7.94
   3   3   9  190.36    7.94
   4  -3   9    4.52    0.47
  -4  -3  -9    2.99    0.45
  -4  -3  -9    4.74    0.72
  -4  -3  -9    5.52    0.81
   4   3   9    4.53    0.60
   4   3   9    4.78    0.59
  -4   3  -9    4.51    0.51
   5  -3   9   53.62    2.51
  -5  -3  -9   52.86    2.72
  -5  -3  -9   51.41    2.95
   5  -3   9   55.80    2.37
  -5  -3  -9   50.60    2.46
   5   3   9   56.17    2.53
   5   3   9   52.47    2.46
  -5   3  -9   54.53    2.49
  -6  -3  -9   55.63    2.73
  -6  -3  -9   50.38    2.64
   6  -3   9   54.07    2.82
   6   3   9   54.10    2.56
   6   3   9   52.10    2.43
  -6   3  -9   50.88    2.45
  -7  -3  -9   10.04    0.88
  -7  -3  -9    9.53    0.72
   7  -3   9   11.06    0.81
   7   3   9    9.04    0.74
  -7   3  -9   10.14    0.71
  -8  -3  -9   75.97    3.64
  -8  -3  -9   79.03    3.43
   8   3   9   79.47    3.46
   8   3   9   82.49    3.77
  -8   3  -9   80.36    3.46
   8   3   9   80.58    3.47
  -9  -3  -9   -0.22    0.17
  -9  -3  -9   -0.09    0.20
   9  -3   9   -0.29    0.34
  -9   3  -9   -0.16    0.15
   9   3   9    0.08    0.19
   9   3   9   -0.17    0.24
 -10  -3  -9    0.53    0.17
  10   3   9    0.53    0.19
  10   3   9    0.31    0.19
  10  -4  -9    2.17    0.33
 -10  -4   9    2.18    0.28
  10   4  -9    2.38    0.39
 -10   4   9    2.64    0.27
   9  -4  -9    0.02    0.23
  -9  -4   9    0.27    0.21
  -9   4   9    0.26    0.17
   9   4  -9   -0.08    0.25
  -9   4   9    0.13    0.21
  -8  -4   9   15.91    1.10
  -8  -4   9   18.08    0.93
   8  -4  -9   18.72    1.16
  -8   4   9   17.80    1.16
  -8   4   9   16.30    0.96
   8   4  -9   21.73    1.08
  -7  -4   9   14.46    1.10
  -7  -4   9   14.85    0.81
   7  -4  -9   15.68    1.08
  -7  -4   9   14.97    1.07
   7   4  -9   15.28    0.92
  -7   4   9   12.78    0.85
  -7   4   9   12.83    1.03
  -6  -4   9    0.86    0.39
   6  -4  -9    0.87    0.45
   6  -4  -9    0.91    0.28
  -6  -4   9    0.55    0.24
  -6   4   9    0.81    0.36
  -6   4   9    0.90    0.30
   6   4  -9    1.08    0.34
  -5  -4   9    0.84    0.44
   5  -4  -9    0.62    0.40
   5  -4  -9    0.59    0.36
  -5   4   9    0.44    0.36
  -5   4   9    0.60    0.30
  -5   4   9    0.86    0.37
  -4  -4   9   17.37    1.20
   4  -4  -9   19.67    1.37
   4  -4  -9   18.38    1.23
  -4  -4   9   17.73    0.88
  -4   4   9   18.53    1.04
   4   4  -9   17.15    0.99
  -4   4   9   15.74    1.04
  -4   4   9   22.53    1.80
  -3  -4   9   20.17    1.28
   3  -4  -9   18.70    1.27
   3  -4  -9   19.90    1.47
  -3   4   9   20.75    1.30
  -3   4   9   19.18    1.07
  -3   4   9   16.69    1.10
   3   4  -9   18.05    1.00
   2  -4  -9   50.66    2.70
  -2  -4   9   47.94    2.36
  -2   4   9   42.22    2.18
   2   4  -9   46.55    2.23
  -2   4   9   45.65    2.35
  -2   4   9   44.78    2.11
   1  -4  -9  237.19   10.02
  -1  -4   9  218.72    9.53
  -1   4   9  227.36    9.30
  -1   4   9  233.32    9.58
   1   4  -9  227.83    9.47
  -1   4   9  216.71    9.40
   0  -4   9    0.69    0.35
   0  -4  -9    0.58    0.45
   0   4   9    0.53    0.30
   0   4   9    1.01    0.39
   0   4   9    0.57    0.45
   0   4  -9    0.21    0.23
   1  -4   9  403.93   17.06
  -1  -4  -9  430.64   17.60
   1   4   9  399.83   16.94
   1   4   9  407.46   16.76
  -1   4  -9  437.28   17.03
  -2  -4  -9    5.25    0.39
   2  -4   9    4.77    0.59
  -2  -4  -9    4.98    0.87
   2   4   9    3.89    0.31
   2   4   9    4.76    0.69
   2   4   9    4.71    0.60
  -3  -4  -9   99.98    4.99
   3  -4   9  102.29    4.43
   3   4   9  102.13    4.44
   3   4   9  102.76    4.49
  -3   4  -9  102.64    4.48
   4  -4   9    1.33    0.26
  -4  -4  -9    1.46    0.31
  -4  -4  -9    1.44    0.54
  -4   4  -9    0.78    0.27
   4   4   9    1.45    0.41
   4   4   9    0.68    0.30
  -5  -4  -9    2.39    0.37
  -5  -4  -9    2.14    0.49
  -5  -4  -9    2.34    0.80
   5   4   9    2.53    0.44
   5   4   9    2.42    0.44
  -5   4  -9    2.63    0.43
  -6  -4  -9   14.67    0.81
  -6  -4  -9   13.92    0.99
   6   4   9   13.74    0.85
  -6   4  -9   12.79    1.01
   6   4   9   13.95    0.88
   7   4   9   43.64    2.03
  -7   4  -9   42.47    1.98
   7   4   9   41.95    1.87
  -8  -4  -9   11.04    0.58
   8   4   9   10.07    0.61
   8   4   9    9.61    0.62
  -9  -4  -9   77.77    3.07
   9   4   9   68.95    3.11
   9   4   9   77.78    3.12
   8   5  -9    1.42    0.26
  -8   5   9    1.71    0.31
  -7  -5   9   10.14    0.76
  -7   5   9   10.27    0.62
  -7   5   9    9.82    0.76
   7   5  -9   11.88    0.66
  -7   5   9   10.96    0.74
  -6  -5   9    0.14    0.24
  -6   5   9    0.04    0.19
  -6   5   9    0.06    0.24
  -6   5   9    0.11    0.34
   6   5  -9   -0.07    0.21
   5  -5  -9   32.57    1.52
  -5  -5   9   33.33    1.79
  -5   5   9   31.27    1.73
  -5   5   9   29.81    1.69
   5   5  -9   33.15    1.49
  -5   5   9   30.99    1.51
   4  -5  -9   42.22    2.07
  -4  -5   9   35.08    2.04
  -4   5   9   41.42    2.10
  -4   5   9   42.30    1.88
  -4   5   9   44.05    2.14
   3  -5  -9  156.11    6.66
  -3  -5   9  133.35    6.49
  -3   5   9  153.87    6.51
  -3   5   9  163.98    6.30
  -2  -5   9   42.34    2.09
   2  -5  -9   39.04    2.25
  -2   5   9   40.55    2.03
  -2   5   9   40.65    1.82
  -2   5   9   37.10    2.02
   1  -5  -9  153.61    7.11
  -1  -5   9  153.22    6.82
  -1   5   9  163.32    6.79
  -1   5   9  159.13    6.79
   1   5  -9  157.44    6.73
  -1   5   9  159.05    6.63
  -1   5   9  169.49    6.55
   0  -5   9   22.63    1.29
   0  -5  -9   19.51    1.52
   0   5   9   22.35    1.01
   0   5   9   20.51    1.13
   0   5   9   20.89    1.28
   1  -5   9    3.86    0.51
  -1  -5  -9    3.82    0.73
   1   5   9    3.23    0.47
   1   5   9    3.74    0.60
  -2  -5  -9   44.39    2.45
   2  -5   9   44.87    2.07
   2   5   9   42.38    2.03
  -2   5  -9   43.49    2.14
   2   5   9   45.48    2.13
  -3  -5  -9    3.48    0.63
   3  -5   9    3.09    0.32
   3   5   9    3.24    0.45
   3   5   9    3.33    0.49
  -3   5  -9    3.39    0.46
  -4  -5  -9   49.96    2.83
   4   5   9   63.06    2.62
   4   5   9   60.02    2.59
  -4   5  -9   62.70    2.70
  -5  -5  -9    0.53    0.29
  -5   5  -9    0.35    0.21
   5   5   9    0.46    0.24
   5   5   9    0.27    0.20
   6   5   9   64.58    2.69
   6   5   9   62.13    2.65
  -4  -6   9    7.08    0.53
  -4   6   9    7.96    0.40
  -4   6   9    7.65    0.52
  -3  -6   9    3.48    0.40
   3  -6  -9    4.99    0.32
  -3   6   9    4.07    0.58
   2  -6  -9    1.25    0.27
  -2  -6   9    1.38    0.29
  -2   6   9    1.36    0.29
   1  -6  -9    0.55    0.26
  -1  -6   9    0.56    0.22
  -1   6   9    0.64    0.24
   0  -6  -9   18.58    1.12
   0  -6   9   18.22    0.95
   0   6   9   22.46    1.03
   1  -6   9    0.12    0.10
  -1  -6  -9    0.17    0.22
   1   6   9    0.27    0.21
  -2  -6  -9    7.35    0.58
 -13   0  10    0.01    0.13
  13   0 -10    0.28    0.18
  13   0 -10   -0.13    0.19
 -12   0  10   88.08    3.84
  12   0 -10   85.05    3.84
 -12   0  10   89.98    3.72
  12   0 -10   90.89    3.92
 -11   0  10   -0.09    0.21
 -11   0  10   -0.08    0.16
  11   0 -10   -0.39    0.28
  11   0 -10    0.24    0.30
 -10   0  10   82.42    3.59
  10   0 -10   81.66    3.74
 -10   0  10   76.94    3.47
   9   0 -10    0.74    0.34
  -9   0  10   -0.10    0.25
   9   0 -10   -0.24    0.33
  -9   0  10   -0.41    0.19
   8   0 -10    6.58    0.77
   8   0 -10    6.90    0.69
  -8   0  10    6.33    0.64
   7   0 -10   -0.29    0.20
  -7   0  10    0.07    0.20
   7   0 -10    0.23    0.34
  -7   0  10    0.22    0.25
   6   0 -10  299.20   12.05
  -6   0  10  288.08   11.89
   6   0 -10  289.01   12.04
  -5   0  10    0.19    0.21
   5   0 -10   -0.10    0.24
  -5   0  10    0.46    0.19
   5   0 -10    0.09    0.17
  -5   0  10   -0.21    0.23
  -4   0  10  687.74   27.70
  -4   0  10  685.33   28.24
  -3   0  10    0.00    0.19
  -3   0  10    0.16    0.19
  -2   0  10  305.18   12.83
   2   0 -10  301.38   12.32
  -2   0  10  302.24   12.36
  -1   0  10   -0.03    0.16
   1   0 -10    0.14    0.16
   0   0 -10  146.88    6.01
   0   0  10  142.09    6.01
  -1   0 -10   -0.11    0.17
   2   0  10  221.96    9.20
  -2   0 -10  219.34    9.07
  -3   0 -10    0.08    0.18
   3   0  10    0.14    0.19
  -4   0 -10  708.62   28.61
   4   0  10  729.29   28.77
   4   0  10  689.16   28.56
   5   0  10    0.43    0.39
   5   0  10    1.16    0.30
  -5   0 -10    0.11    0.21
   5   0  10    0.11    0.22
  -6   0 -10  105.13    4.96
  -6   0 -10  123.63    5.07
   6   0  10  121.16    5.15
   6   0  10  123.16    5.06
   6   0  10  117.59    5.13
   7   0  10    0.00    0.42
  -7   0 -10    0.11    0.20
  -7   0 -10    0.00    0.19
   8   0  10  546.59   20.50
  -8   0 -10  441.27   19.59
  -8   0 -10  471.46   19.75
   9   0  10   -0.24    0.40
  -9   0 -10    0.06    0.17
  -9   0 -10   -0.02    0.21
  10   0  10  221.64    9.00
 -10   0 -10  216.28    8.82
 -10   0 -10  211.06    8.96
 -11   0 -10    0.00    0.12
  11   0  10    0.06    0.27
 -13  -1  10    1.45    0.21
  13  -1 -10    1.66    0.34
  13   1 -10    1.19    0.29
  13   1 -10    1.61    0.31
 -12  -1  10   65.43    2.81
 -12  -1  10   66.34    2.97
  12  -1 -10   66.63    3.03
  12   1 -10   70.30    3.05
 -12   1  10   63.22    2.80
 -12   1  10   64.82    2.90
 -11  -1  10    0.48    0.25
  11  -1 -10   -0.08    0.28
 -11  -1  10    0.23    0.20
 -11   1  10    0.27    0.21
  11   1 -10    0.13    0.26
 -11   1  10    0.11    0.18
  11   1 -10    0.13    0.34
 -10  -1  10   74.97    3.26
  10  -1 -10   72.56    3.34
  10  -1 -10   78.04    3.52
 -10  -1  10   78.42    3.46
  10   1 -10   75.05    3.49
  10   1 -10   74.13    3.41
 -10   1  10   77.30    3.38
 -10   1  10   73.05    3.23
   9  -1 -10  130.08    5.50
  -9  -1  10  124.20    5.24
   9  -1 -10  122.02    5.35
  -9  -1  10  126.54    5.44
  -9   1  10  116.65    5.20
   9   1 -10  123.88    5.41
  -9   1  10  126.48    5.36
   9   1 -10  128.86    5.41
   9   1 -10  125.97    5.49
  -8  -1  10   79.06    3.43
  -8  -1  10   77.41    3.58
   8  -1 -10   80.64    3.67
   8  -1 -10   82.40    3.61
   8   1 -10   82.91    3.57
  -8   1  10   74.25    3.41
   8   1 -10   79.12    3.60
  -8   1  10   80.72    3.54
   8   1 -10   80.28    3.68
   7  -1 -10   27.93    1.56
  -7  -1  10   26.57    1.36
  -7  -1  10   27.33    1.50
   7  -1 -10   28.76    1.47
   7   1 -10   29.97    1.54
  -7   1  10   27.34    1.34
   7   1 -10   28.21    1.62
  -7   1  10   26.72    1.45
   7   1 -10   28.25    1.46
  -6  -1  10    1.28    0.32
   6  -1 -10    1.41    0.37
  -6  -1  10    1.04    0.28
   6   1 -10    1.37    0.39
   6   1 -10    1.06    0.42
  -6   1  10    0.86    0.22
   6   1 -10    1.17    0.26
  -6   1  10    0.48    0.26
   5  -1 -10   17.96    1.08
  -5  -1  10   16.53    0.92
  -5  -1  10   16.78    1.03
   5   1 -10   20.17    1.24
  -5   1  10   18.25    1.02
  -5   1  10   16.09    0.89
   5   1 -10   18.72    1.13
  -4  -1  10  260.71   10.51
  -4  -1  10  246.25   10.36
   4  -1 -10  259.37   10.58
   4   1 -10  254.53   10.57
  -4   1  10  254.11   10.47
  -3  -1  10  126.97    5.22
  -3  -1  10  118.81    5.10
   3   1 -10  119.50    5.14
  -3   1  10  129.50    5.23
  -3   1  10  122.92    5.73
  -2  -1  10 1266.89   49.70
  -2   1  10 1208.02   50.21
   1  -1 -10    1.53    0.30
  -1   1  10    2.59    0.38
  -1   1  10    2.89    0.69
   1   1 -10    1.90    0.30
   0  -1  10  155.57    7.27
   0  -1 -10  164.09    6.80
   0   1  10  179.06    6.88
   0   1  10  159.47    7.21
   0   1 -10  156.63    6.76
   1  -1  10  261.49   11.13
  -1  -1 -10  268.17   10.66
   1  -1  10  265.12   10.69
  -1  -1 -10  237.72   10.51
  -1   1 -10  259.85   10.62
   1   1  10  266.35   10.92
   1   1  10  255.54   10.62
   2  -1  10  151.89    6.82
  -2  -1 -10  144.24    6.24
   2  -1  10  157.54    6.40
  -2  -1 -10  154.13    6.36
  -2   1 -10  152.53    6.33
   2   1  10  152.03    6.58
   2   1  10  147.11    6.32
   3  -1  10    2.34    0.36
  -3  -1 -10    2.64    0.35
  -3  -1 -10    2.08    0.37
   3   1  10    2.34    0.37
  -3   1 -10    2.35    0.36
   3   1  10    2.30    0.45
   3   1  10    2.02    0.51
  -4  -1 -10   54.31    2.42
  -4  -1 -10   55.12    2.54
   4  -1  10   56.47    2.56
  -4   1 -10   55.83    2.50
   4   1  10   50.99    2.51
   4   1  10   53.44    2.48
   4   1  10   56.51    2.74
  -5  -1 -10    7.26    0.56
   5  -1  10    7.57    0.63
  -5  -1 -10    6.77    0.65
   5   1  10    6.30    0.71
   5   1  10    7.49    1.03
  -5   1 -10    6.13    0.57
   5   1  10    6.46    0.61
  -6  -1 -10  277.68   11.18
   6  -1  10  273.27   11.06
  -6  -1 -10  267.44   10.99
   6  -1  10  260.13   11.14
   6   1  10  275.46   11.27
   6   1  10  267.56   11.05
  -6   1 -10  269.92   11.06
   6   1  10  258.57   11.12
  -7  -1 -10   67.05    3.35
   7  -1  10   56.97    2.80
  -7  -1 -10   58.74    2.63
   7   1  10   59.12    2.66
   7   1  10   59.68    2.63
   7   1  10   54.98    2.76
  -8  -1 -10  162.05    6.75
  -8  -1 -10  167.88    6.97
   8  -1  10  166.80    6.92
   8   1  10  162.11    6.91
  -8   1 -10  164.59    6.82
   8   1  10  158.33    6.74
   8   1  10  155.71    6.72
  -8   1 -10  163.52    6.70
   9  -1  10    0.37    0.39
  -9  -1 -10    0.50    0.21
  -9  -1 -10    0.18    0.24
   9   1  10    0.23    0.34
   9   1  10    0.55    0.32
   9   1  10    0.75    0.19
  -9   1 -10    0.53    0.24
 -10  -1 -10    1.87    0.34
 -10  -1 -10    1.98    0.27
  10  -1  10    2.93    0.55
  10   1  10    2.70    0.46
 -11  -1 -10   24.16    1.13
  11  -1  10   25.08    1.25
  11   1  10   25.72    1.25
 -13  -2  10    6.62    0.38
  13  -2 -10    6.04    0.45
  13   2 -10    5.56    0.41
 -12  -2  10   70.16    2.90
  12  -2 -10   70.74    3.07
 -12  -2  10   67.28    3.08
  12   2 -10   64.55    2.96
  12   2 -10   70.77    3.08
  11  -2 -10    3.68    0.58
 -11  -2  10    3.27    0.48
 -11  -2  10    3.49    0.41
  11   2 -10    3.26    0.61
  11   2 -10    1.91    0.43
 -11   2  10    2.82    0.38
 -11   2  10    3.37    0.36
 -10  -2  10   49.62    2.38
 -10  -2  10   47.75    2.18
  10  -2 -10   49.13    2.42
  10   2 -10   46.93    2.42
 -10   2  10   50.90    2.17
  10   2 -10   47.89    2.32
  10   2 -10   47.56    2.26
 -10   2  10   47.25    2.26
   9  -2 -10   12.96    1.10
  -9  -2  10   10.66    0.89
   9   2 -10   14.00    1.31
   9   2 -10   11.30    1.51
  -9   2  10   10.99    0.79
  -9   2  10   10.12    0.69
   9   2 -10   11.35    0.86
  -8  -2  10  158.04    6.63
   8  -2 -10  156.16    6.90
   8  -2 -10  160.60    6.85
  -8  -2  10  170.15    6.87
   8   2 -10  160.06    6.77
   8   2 -10  158.23    6.72
  -8   2  10  152.92    6.62
  -8   2  10  165.46    6.79
   8   2 -10  157.96    6.90
  -7  -2  10  101.86    4.56
   7  -2 -10  107.30    4.66
  -7  -2  10  102.16    4.37
   7   2 -10  101.05    4.45
  -7   2  10  103.98    4.51
   7   2 -10  102.99    4.49
   7   2 -10  105.78    4.66
  -7   2  10  101.56    4.37
  -6  -2  10  297.20   12.47
   6  -2 -10  292.08   12.58
   6   2 -10  306.96   12.57
  -6   2  10  284.61   12.27
  -6   2  10  296.52   12.41
   6   2 -10  335.51   13.29
   5  -2 -10  207.19    8.76
  -5  -2  10  204.96    8.50
  -5  -2  10  213.88    8.87
  -5  -2  10  215.69    8.70
  -5   2  10  212.61    8.66
   5   2 -10  207.98    8.75
  -5   2  10  199.16    8.51
   5   2 -10  199.62    8.57
  -4  -2  10 1060.33   41.35
  -4  -2  10  959.34   41.00
  -4  -2  10 1058.32   41.20
   4   2 -10 1021.10   41.26
  -4   2  10  990.01   41.03
   4   2 -10 1011.62   41.09
  -4   2  10 1054.87   41.18
  -3  -2  10  105.46    4.48
   3  -2 -10  110.02    4.62
  -3  -2  10  106.86    4.87
  -3  -2  10  103.64    4.33
  -3  -2  10   96.73    5.05
  -3   2  10  103.53    4.51
   3   2 -10  100.90    4.41
  -3   2  10  104.04    4.37
   2  -2 -10   43.58    2.12
  -2  -2  10   38.96    2.38
  -2  -2  10   43.96    2.20
  -2  -2  10   42.94    1.99
  -2   2  10   41.67    1.91
  -2   2  10   43.65    2.05
   2   2 -10   40.68    1.97
   1  -2 -10  137.13    5.58
  -1  -2  10  129.72    5.51
   1   2 -10  124.17    5.36
  -1   2  10  124.36    5.35
  -1   2  10  124.55    5.39
  -1   2  10  120.03    5.24
   0  -2 -10  158.57    6.70
   0  -2  10  163.73    6.79
   0  -2 -10  169.36    6.80
   0   2  10  161.79    6.70
   0   2  10  163.11    6.66
   0   2 -10  162.27    6.67
   0   2  10  137.78    6.96
   0   2  10  155.15    6.53
  -1  -2 -10    4.43    0.53
   1  -2  10    5.36    0.55
  -1  -2 -10    4.40    0.44
   1   2  10    4.96    0.71
   1   2  10    5.98    0.40
   1   2  10    4.67    0.50
  -1   2 -10    5.83    0.52
   1   2  10    4.79    0.51
  -2  -2 -10    8.08    0.61
   2  -2  10    8.65    0.67
  -2  -2 -10    8.80    0.75
   2   2  10    9.16    0.56
   2   2  10    8.80    0.89
   2   2  10    8.94    0.71
  -2   2 -10    8.51    0.66
  -3  -2 -10   17.89    0.97
   3  -2  10   17.46    1.01
  -3  -2 -10   18.08    1.14
   3   2  10   15.01    0.97
   3   2  10   17.18    1.26
  -3   2 -10   16.74    1.00
   3   2  10   16.62    1.02
   3   2  10   15.32    0.96
  -4  -2 -10   90.52    3.93
  -4  -2 -10   90.71    3.73
   4  -2  10   96.20    4.00
  -4   2 -10   84.31    3.75
   4   2  10   81.12    3.69
   4   2  10   83.13    4.04
   4   2  10   82.60    3.74
   4   2  10   73.33    3.71
   5  -2  10   17.55    0.99
  -5  -2 -10   17.19    1.17
  -5  -2 -10   17.26    1.01
   5  -2  10   17.26    1.14
  -5   2 -10   17.33    1.04
   5   2  10   16.25    1.08
   5   2  10   17.96    1.08
  -6  -2 -10  165.38    6.87
  -6  -2 -10  163.34    7.09
   6  -2  10  168.38    7.00
  -6   2 -10  166.37    6.94
   6   2  10  168.65    6.94
   6   2  10  156.25    6.95
  -7  -2 -10    2.44    0.49
  -7  -2 -10    2.59    0.41
   7  -2  10    2.39    0.54
   7   2  10    2.78    0.51
  -7   2 -10    2.34    0.36
   7   2  10    2.17    0.41
  -8  -2 -10   49.92    2.51
   8  -2  10   53.39    2.46
  -8  -2 -10   52.23    2.31
   8   2  10   50.85    2.40
  -8   2 -10   51.75    2.34
   8   2  10   49.74    2.30
   8   2  10   50.24    2.32
   9  -2  10   81.29    3.47
  -9  -2 -10   77.78    3.56
  -9  -2 -10   83.61    3.37
   9   2  10   73.90    3.32
  -9   2 -10   76.25    3.37
   9   2  10   77.28    3.43
  -9   2 -10   78.21    3.28
   9   2  10   77.01    3.36
  10  -2  10   95.93    3.82
 -10  -2 -10   86.86    3.90
 -10  -2 -10   92.96    3.74
  10   2  10   83.37    3.69
  10   2  10   93.80    3.79
  10   2  10   82.98    3.70
  12  -3 -10    0.42    0.18
 -12  -3  10    0.43    0.17
  11  -3 -10   19.19    1.08
 -11  -3  10   20.10    0.95
 -11   3  10   19.52    0.92
  11   3 -10   18.87    1.09
 -10  -3  10    4.58    0.51
 -10  -3  10    4.21    0.43
  10  -3 -10    3.82    0.53
  10   3 -10    3.45    0.52
 -10   3  10    4.15    0.47
  10   3 -10    3.99    0.55
 -10   3  10    4.21    0.39
   9  -3 -10    3.97    0.59
  -9  -3  10    4.32    0.49
  -9  -3  10    4.77    0.57
  -9   3  10    4.66    0.45
  -9   3  10    4.27    0.53
   9   3 -10    2.55    0.49
   9   3 -10    3.55    0.56
  -9   3  10    4.21    0.48
  -8  -3  10  104.54    4.35
  -8  -3  10  104.45    4.58
   8  -3 -10   99.48    4.61
  -8   3  10  104.49    4.41
  -8   3  10  110.72    4.58
   8   3 -10   98.35    4.44
   8   3 -10  100.37    4.60
  -8   3  10   99.48    4.36
   7  -3 -10  120.32    5.25
   7  -3 -10  121.54    5.44
  -7  -3  10  125.39    5.16
  -7  -3  10  114.65    5.46
  -7  -3  10  125.58    5.40
   7   3 -10  121.67    5.42
  -7   3  10  129.74    5.20
  -7   3  10  129.90    5.41
   7   3 -10  117.02    5.22
  -6  -3  10  325.34   13.79
  -6  -3  10  335.44   13.68
  -6  -3  10  329.84   13.45
   6  -3 -10  322.46   13.75
   6  -3 -10  326.97   13.74
   6   3 -10  328.94   13.72
  -6   3  10  345.71   13.72
  -6   3  10  339.89   13.50
   6   3 -10  323.48   13.52
  -5  -3  10   77.94    3.62
  -5  -3  10   79.59    3.42
  -5  -3  10   81.05    3.75
   5  -3 -10   79.76    3.73
  -5   3  10   82.70    3.67
  -5   3  10   82.44    3.56
   5   3 -10   74.41    3.47
  -5   3  10   80.64    3.48
  -4  -3  10    6.28    0.53
  -4  -3  10    7.69    0.79
  -4  -3  10    5.56    0.65
   4  -3 -10    7.22    0.74
  -4   3  10    6.90    0.66
  -4   3  10    7.15    0.60
  -4   3  10    6.97    0.69
   3  -3 -10    2.36    0.54
  -3  -3  10    2.84    0.36
  -3  -3  10    1.44    0.63
  -3   3  10    1.47    0.34
  -3   3  10    1.52    0.37
   3   3 -10    1.72    0.35
   2  -3 -10  236.45    9.55
  -2  -3  10  209.48    8.77
  -2  -3  10  202.14    8.38
  -2   3  10  197.33    9.08
  -2   3  10  207.25    8.60
  -2   3  10  201.22    8.70
   2   3 -10  196.51    8.60
  -1  -3  10   39.42    2.08
   1  -3 -10   41.17    2.13
  -1   3  10   42.96    1.98
  -1   3  10   39.54    2.04
  -1   3  10   37.34    2.35
   1   3 -10   38.54    1.96
  -1   3  10   40.08    1.95
   0  -3 -10   41.58    1.80
   0   3  10   42.82    2.07
   0   3  10   43.17    2.46
   0   3 -10   41.91    2.02
   0   3  10   41.15    2.06
   0   3  10   36.16    2.18
   1  -3  10  541.05   21.01
  -1  -3 -10  535.79   20.99
  -1   3 -10  527.26   20.90
   1   3  10  437.54   20.93
   1   3  10  525.60   20.87
  -2  -3 -10    1.00    0.30
  -2  -3 -10    0.27    0.46
  -2  -3 -10    0.28    0.31
   2  -3  10    0.33    0.27
   2   3  10    0.28    0.14
   2   3  10    0.54    0.37
  -2   3 -10    0.66    0.27
   2   3  10    1.21    0.39
   3  -3  10   12.26    0.83
  -3  -3 -10   11.67    0.80
  -3  -3 -10   12.04    0.95
  -3  -3 -10   10.99    1.16
   3   3  10   11.26    0.87
   3   3  10   10.64    0.89
  -3   3 -10   12.03    0.82
  -4  -3 -10   72.71    3.44
  -4  -3 -10   68.42    3.70
  -4  -3 -10   73.52    3.19
   4  -3  10   73.29    3.18
  -4   3 -10   69.52    3.23
   4   3  10   71.94    3.22
   4   3  10   72.28    3.25
  -5  -3 -10   47.47    2.19
  -5  -3 -10   47.18    2.43
   5  -3  10   44.61    2.24
   5  -3  10   46.68    2.18
  -5   3 -10   45.68    2.24
   5   3  10   43.86    2.22
   5   3  10   53.53    2.54
  -6  -3 -10   34.68    1.91
   6  -3  10   36.34    1.79
  -6  -3 -10   36.41    1.71
   6   3  10   35.17    1.74
   6   3  10   31.78    1.62
  -6   3 -10   36.12    1.76
  -7  -3 -10   24.80    1.48
   7  -3  10   25.89    1.35
  -7  -3 -10   25.29    1.27
  -7   3 -10   24.06    1.31
   7   3  10   24.87    1.32
  -8  -3 -10  167.56    7.50
   8  -3  10  182.20    7.36
  -8  -3 -10  182.16    7.32
   8   3  10  182.40    7.35
  -8   3 -10  174.12    7.35
  -9  -3 -10    3.36    0.35
   9  -3  10    4.11    0.37
   9   3  10    3.90    0.38
   9   3  10    2.97    0.33
 -10  -3 -10   -0.13    0.11
  10   3  10   -0.25    0.13
  10  -4 -10    9.51    0.68
 -10  -4  10    8.50    0.50
  10   4 -10    9.55    0.60
 -10   4  10    8.99    0.49
  -9  -4  10    0.30    0.17
   9  -4 -10    0.56    0.27
  -9   4  10    0.45    0.17
   9   4 -10    0.39    0.25
   8  -4 -10    3.05    0.48
  -8  -4  10    2.70    0.34
  -8   4  10    3.69    0.44
   8   4 -10    2.92    0.49
   7  -4 -10   11.53    0.91
  -7  -4  10   13.46    1.10
  -7  -4  10   11.68    0.68
   7   4 -10   11.98    0.80
  -7   4  10   12.82    0.96
  -7   4  10   12.02    0.76
  -6  -4  10  139.26    5.76
  -6  -4  10  145.34    6.16
   6  -4 -10  142.11    5.97
   6  -4 -10  139.02    6.09
   6   4 -10  136.57    5.87
  -6   4  10  148.19    6.18
  -6   4  10  122.51    5.85
  -6   4  10  150.21    5.90
   5  -4 -10   18.24    1.23
   5  -4 -10   17.45    1.25
  -5  -4  10   18.20    0.91
  -5  -4  10   19.88    1.29
  -5   4  10   20.01    1.28
   5   4 -10   18.32    1.04
  -5   4  10   18.68    1.06
   4  -4 -10   74.71    3.77
  -4  -4  10   83.11    3.74
   4  -4 -10   74.22    3.58
   4   4 -10   78.45    3.60
  -4   4  10   75.38    3.61
  -3  -4  10   91.11    4.16
   3  -4 -10   91.88    4.42
  -3   4  10   93.20    4.15
  -3   4  10   83.88    3.95
  -3   4  10   91.42    3.88
  -2  -4  10   32.28    1.77
   2  -4 -10   31.24    2.06
  -2   4  10   30.15    1.48
  -2   4  10   28.74    1.58
   1  -4 -10    0.05    0.43
  -1  -4  10    0.18    0.31
  -1   4  10    0.10    0.22
  -1   4  10    0.53    0.35
   0  -4 -10   56.05    3.25
   0  -4  10   57.77    2.86
   0   4  10   56.72    2.73
   0   4 -10   71.09    3.45
   0   4  10   60.64    2.86
   0   4  10   58.61    2.57
  -1  -4 -10   -0.32    0.35
   1  -4  10    0.03    0.30
   1   4  10    0.07    0.35
  -1   4 -10    0.08    0.23
   1   4  10    0.22    0.32
   1   4  10    0.41    0.18
  -2  -4 -10   20.76    1.99
   2  -4  10   21.75    1.40
   2   4  10   28.70    1.86
  -2   4 -10   22.40    1.32
   2   4  10   23.70    1.46
  -3  -4 -10   35.37    2.22
   3  -4  10   33.36    1.71
   3  -4  10   37.12    1.75
  -3  -4 -10   36.00    1.60
   3   4  10   34.89    1.81
  -3   4 -10   35.83    1.82
   3   4  10   35.70    1.79
  -4  -4 -10   87.06    4.31
  -4  -4 -10   92.94    3.74
   4  -4  10   83.30    3.78
   4  -4  10   90.15    3.76
   4   4  10   86.70    3.85
   4   4  10   87.99    3.87
  -4   4 -10   91.09    3.94
  -5  -4 -10   14.61    1.21
  -5  -4 -10   13.00    0.73
   5  -4  10   10.37    0.71
   5   4  10   11.99    0.81
   5   4  10   11.48    0.81
  -5   4 -10   12.83    0.84
  -6  -4 -10   24.03    1.17
  -6   4 -10   22.98    1.22
   6   4  10   21.78    1.11
   6   4  10   22.16    1.19
  -7  -4 -10    8.96    0.52
   7   4  10    8.37    0.59
  -7   4 -10    8.52    0.61
  -8  -4 -10   35.82    1.50
   8   4  10   30.51    1.46
   8   4  10   32.04    1.47
  -8   5  10   47.11    2.18
  -8   5  10   50.56    2.07
  -7  -5  10   13.97    0.91
  -7   5  10   17.57    0.94
   7   5 -10   17.71    0.84
  -7   5  10   17.69    0.84
  -6  -5  10   58.46    2.87
  -6   5  10   66.89    2.70
  -6   5  10   68.74    2.87
  -6   5  10   54.22    3.25
   6   5 -10   63.51    2.67
  -5  -5  10   34.12    1.80
   5  -5 -10   32.74    1.57
  -5   5  10   31.71    1.89
  -5   5  10   33.59    1.78
  -5   5  10   40.85    1.82
  -4  -5  10   19.65    1.22
   4  -5 -10   18.73    1.17
  -4   5  10   20.13    1.22
  -4   5  10   20.06    1.01
  -4   5  10   19.82    1.20
   3  -5 -10   25.12    1.57
  -3  -5  10   23.16    1.46
  -3   5  10   28.49    1.50
  -3   5  10   27.01    1.48
  -3   5  10   29.21    1.29
  -2  -5  10   32.28    1.73
   2  -5 -10   30.80    1.90
  -2   5  10   33.36    1.71
  -2   5  10   33.50    1.47
  -2   5  10   34.82    1.71
  -2   5  10   28.04    1.49
  -1  -5  10   62.71    3.16
   1  -5 -10   68.40    3.45
  -1   5  10   74.48    3.15
  -1   5  10   74.36    2.89
  -1   5  10   61.27    3.15
   0  -5 -10    0.08    0.39
   0  -5  10    0.27    0.28
   0   5 -10    0.44    0.25
   0   5  10    0.35    0.16
   0   5  10    0.06    0.29
   0   5  10    0.35    0.26
  -1  -5 -10   15.58    1.33
   1  -5  10   19.73    1.08
  -1   5 -10   19.41    1.09
   1   5  10   17.59    1.05
   1   5  10   19.83    1.13
   2  -5  10    1.78    0.32
  -2  -5 -10    1.24    0.40
  -2   5 -10    1.61    0.31
   2   5  10    2.18    0.40
   2   5  10    2.26    0.47
   3  -5  10    0.15    0.13
  -3  -5 -10    0.24    0.31
  -3   5 -10    0.52    0.22
   3   5  10    0.37    0.23
   3   5  10    0.40    0.25
  -4  -5 -10    5.36    0.61
  -4   5 -10    7.29    0.66
   4   5  10    5.44    0.49
   4   5  10    5.23    0.46
  -5  -5 -10   27.20    1.51
   5   5  10   33.00    1.42
   5   5  10   29.53    1.37
   6   5  10   19.63    0.92
   6   5  10   19.90    0.95
  -3  -6  10   64.74    3.08
  -3   6  10   80.64    3.07
  -2  -6  10    7.06    0.49
   2  -6 -10    7.80    0.49
  -2   6  10    8.11    0.54
  -1  -6  10    2.23    0.27
   1  -6 -10    2.67    0.38
  -1   6  10    1.52    0.38
   0  -6  10    7.29    0.43
   0  -6 -10    7.83    0.59
   0   6  10    8.85    0.55
  -1  -6 -10   10.50    0.71
   1   6  10   11.46    0.61
  13   0 -11   39.02    1.85
 -13   0  11   40.67    1.72
  12   0 -11    0.24    0.28
 -12   0  11   -0.01    0.14
  12   0 -11   -0.05    0.20
 -12   0  11    0.09    0.21
 -11   0  11    0.69    0.22
  11   0 -11    1.26    0.37
  11   0 -11    0.49    0.30
 -11   0  11    0.62    0.28
  10   0 -11    0.27    0.34
 -10   0  11    0.18    0.19
 -10   0  11    0.16    0.24
  10   0 -11    0.06    0.32
   9   0 -11   25.38    1.48
  -9   0  11   26.63    1.30
   9   0 -11   25.47    1.51
   8   0 -11    0.25    0.33
  -8   0  11    0.38    0.30
   8   0 -11    0.01    0.39
  -8   0  11    0.51    0.25
   7   0 -11    9.31    0.76
  -7   0  11    8.64    0.74
   7   0 -11    8.27    0.82
  -7   0  11    8.22    0.61
   6   0 -11    0.14    0.24
  -6   0  11    0.17    0.20
  -6   0  11    0.05    0.23
   6   0 -11    0.06    0.31
  -5   0  11  363.84   15.38
   5   0 -11  397.28   15.60
  -4   0  11    0.21    0.22
  -3   0  11   20.31    1.02
  -3   0  11   20.46    1.12
  -2   0  11    0.15    0.16
   2   0 -11    0.30    0.20
  -2   0  11   -0.01    0.18
   1   0 -11   21.35    1.12
   1   0 -11   22.22    1.05
  -1   0  11   21.72    1.13
   0   0 -11   -0.06    0.16
   0   0  11    0.34    0.23
   0   0  11    0.08    0.17
  -1   0 -11   31.91    1.53
   1   0  11   31.00    1.64
   2   0  11    0.01    0.20
  -2   0 -11   -0.10    0.17
   3   0  11    1.40    0.29
   3   0  11    1.80    0.40
  -3   0 -11    1.62    0.31
  -4   0 -11    0.10    0.19
   4   0  11    0.16    0.34
   4   0  11   -0.47    0.21
   4   0  11    0.06    0.23
   5   0  11  176.54    7.32
   5   0  11  165.75    7.05
  -5   0 -11  164.31    7.14
  -5   0 -11  171.91    7.16
   5   0  11  173.65    7.21
  -6   0 -11    0.08    0.23
  -6   0 -11   -0.05    0.19
   6   0  11    0.01    0.24
   6   0  11   -0.07    0.41
  -7   0 -11    3.75    0.43
  -7   0 -11    3.89    0.49
   7   0  11    3.85    0.62
   8   0  11    0.29    0.40
  -8   0 -11    0.23    0.23
  -8   0 -11    0.35    0.21
  -9   0 -11    2.24    0.38
   9   0  11    2.29    0.50
 -10   0 -11    0.05    0.19
 -10   0 -11    0.23    0.15
  10   0  11    0.30    0.29
 -11   0 -11   55.24    2.52
  11   0  11   65.53    2.85
 -13  -1  11   19.56    0.84
  13  -1 -11   18.00    0.95
  13   1 -11   15.03    0.89
 -12  -1  11   10.10    0.59
 -12  -1  11   10.19    0.69
  12  -1 -11    9.87    0.74
  12   1 -11   10.36    0.70
  12   1 -11   10.12    0.76
 -12   1  11   10.03    0.78
 -12   1  11   10.08    0.61
 -11  -1  11   73.41    3.18
  11  -1 -11   77.57    3.43
  11   1 -11   69.75    3.36
 -11   1  11   83.30    3.34
 -11   1  11   72.11    3.32
  11   1 -11   70.77    3.31
 -10  -1  11    1.00    0.35
 -10  -1  11    0.94    0.27
  10  -1 -11    1.53    0.40
  10   1 -11    1.62    0.51
 -10   1  11    1.26    0.27
  10   1 -11    1.01    0.33
 -10   1  11    1.40    0.34
  -9  -1  11    2.13    0.37
  -9  -1  11    1.43    0.41
   9  -1 -11    2.33    0.40
   9  -1 -11    1.33    0.43
   9   1 -11    1.87    0.40
  -9   1  11    1.99    0.32
   9   1 -11    2.13    0.56
  -9   1  11    2.13    0.42
  -8  -1  11  156.00    6.57
  -8  -1  11  159.73    6.76
   8  -1 -11  155.38    6.69
   8  -1 -11  168.12    6.86
   8   1 -11  159.29    6.82
  -8   1  11  162.79    6.73
   8   1 -11  159.22    6.72
   8   1 -11  158.37    6.74
  -8   1  11  146.96    6.54
   7  -1 -11    8.91    0.81
  -7  -1  11    7.39    0.71
   7  -1 -11    9.54    0.68
  -7  -1  11    7.81    0.63
   7   1 -11    6.88    0.78
   7   1 -11    8.20    0.87
   7   1 -11    7.83    0.75
  -7   1  11    9.16    0.72
   6  -1 -11   32.47    1.67
  -6  -1  11   29.41    1.60
  -6  -1  11   29.92    1.45
  -6   1  11   31.36    1.57
   6   1 -11   29.91    1.67
   6   1 -11   29.49    1.58
   6   1 -11   28.80    1.51
  -6   1  11   29.36    1.43
  -5  -1  11   61.93    2.91
  -5  -1  11   59.00    2.77
   5  -1 -11   67.48    3.02
  -5  -1  11   72.75    3.28
  -5   1  11   66.44    2.92
   5   1 -11   63.53    2.88
   5   1 -11   65.65    3.02
  -5   1  11   60.78    2.77
   5   1 -11   62.73    2.90
  -4  -1  11  115.90    4.74
  -4  -1  11  109.13    4.85
   4  -1 -11  113.81    4.81
  -4  -1  11  105.70    4.57
  -4   1  11  105.45    4.70
  -4   1  11  106.63    4.58
   4   1 -11  110.60    4.70
   4   1 -11  112.35    4.80
  -3  -1  11   30.27    1.61
  -3  -1  11   30.98    1.42
  -3  -1  11   30.62    1.53
   3  -1 -11   31.57    1.60
   3   1 -11   29.46    1.35
  -3   1  11   30.64    1.53
  -2  -1  11    6.65    0.57
  -2  -1  11    5.38    0.43
  -2  -1  11    6.70    0.54
   2   1 -11    5.13    0.46
  -2   1  11    5.76    0.51
   1  -1 -11   16.57    0.87
  -1  -1  11   16.53    0.96
  -1  -1  11   17.93    1.07
  -1  -1  11   19.33    0.91
   1  -1 -11   17.06    1.02
  -1   1  11   22.61    1.79
   1   1 -11   17.54    0.97
  -1   1  11   17.84    1.01
  -1   1  11   16.86    0.90
   0  -1  11    4.19    0.61
   0  -1 -11    5.00    0.49
   0   1  11    4.69    0.47
   0   1 -11    5.08    0.46
   0   1  11    4.58    0.37
   0   1  11    4.99    0.61
   0   1  11    4.15    0.45
  -1  -1 -11  134.18    5.82
  -1  -1 -11  139.02    5.96
   1  -1  11  142.09    6.00
   1   1  11  141.25    6.00
  -1   1 -11  144.51    5.95
   1   1  11  146.53    6.20
  -2  -1 -11   98.13    4.32
  -2  -1 -11  100.61    4.46
   2  -1  11  105.06    4.50
   2   1  11  103.33    4.42
   2   1  11  109.02    4.70
  -3  -1 -11    0.26    0.24
  -3  -1 -11    0.68    0.22
   3   1  11    0.98    0.31
   3   1  11    0.43    0.32
   3   1  11    0.65    0.30
  -3   1 -11    0.33    0.21
  -4  -1 -11  111.55    4.82
  -4  -1 -11  106.69    4.66
   4  -1  11  114.48    4.84
   4   1  11  113.31    4.75
   4   1  11  111.22    5.15
   4   1  11  105.64    4.77
  -4   1 -11  112.74    4.76
  -5  -1 -11   10.22    0.71
   5  -1  11   10.20    0.78
  -5  -1 -11   10.55    0.82
   5  -1  11   10.33    0.88
   5   1  11    9.36    0.84
   5   1  11    9.57    0.75
  -5   1 -11   11.06    0.76
   5   1  11   11.29    0.95
   6  -1  11   17.01    0.99
  -6  -1 -11   16.66    0.96
  -6  -1 -11   16.84    1.09
   6  -1  11   17.09    1.17
   6   1  11   17.13    1.02
   6   1  11   17.21    1.13
  -6   1 -11   17.15    1.03
   6   1  11   16.35    1.17
  -7  -1 -11   61.27    2.80
   7  -1  11   61.98    3.09
   7   1  11   55.95    2.55
   7   1  11   54.46    2.61
  -7   1 -11   58.94    2.67
  -8  -1 -11   30.20    1.40
   8  -1  11   27.97    1.58
  -8  -1 -11   29.77    1.59
  -8   1 -11   27.75    1.44
   8   1  11   28.63    1.56
   8   1  11   26.50    1.34
  -8   1 -11   26.97    1.33
  -9  -1 -11   81.06    3.55
  -9  -1 -11   80.82    3.65
   9  -1  11   84.31    3.65
   9   1  11   81.47    3.62
  -9   1 -11   83.02    3.57
  -9   1 -11   80.32    3.44
  10  -1  11    9.36    0.71
 -10  -1 -11    9.34    0.67
 -10  -1 -11    9.71    0.57
  10   1  11    9.94    0.70
 -10   1 -11    9.40    0.54
  11  -1  11   10.80    0.65
 -11  -1 -11   10.30    0.54
  11   1  11   10.62    0.63
  12  -2 -11    0.43    0.24
 -12  -2  11    0.39    0.17
  12   2 -11    0.36    0.28
 -12   2  11    0.72    0.21
 -11  -2  11   35.41    1.77
  11  -2 -11   32.88    1.78
 -11   2  11   35.84    1.73
  11   2 -11   34.98    1.68
  11   2 -11   36.62    1.84
 -11   2  11   38.11    1.62
  10  -2 -11  118.12    5.22
 -10  -2  11  117.76    5.20
 -10  -2  11  121.38    4.99
 -10   2  11  121.77    4.99
  10   2 -11  118.86    5.21
 -10   2  11  118.88    5.11
  10   2 -11  117.40    5.08
  -9  -2  11  183.48    7.95
   9  -2 -11  189.83    8.02
  -9  -2  11  191.68    7.76
  -9   2  11  185.83    7.74
   9   2 -11  193.82    8.02
  -9   2  11  183.44    7.87
   9   2 -11  189.88    7.85
   9   2 -11  185.80    7.90
   8  -2 -11   13.12    1.01
  -8  -2  11   13.09    0.84
  -8  -2  11   12.96    0.98
   8   2 -11   12.75    1.10
   8   2 -11   13.65    0.97
  -8   2  11   13.70    0.91
  -8   2  11   12.25    0.77
   8   2 -11   13.56    0.85
   7  -2 -11   21.54    1.36
  -7  -2  11   22.00    1.31
  -7  -2  11   21.83    1.15
   7   2 -11   21.71    1.43
   7   2 -11   20.84    1.18
  -7   2  11   22.72    1.26
   7   2 -11   20.79    1.26
  -7   2  11   21.93    1.13
  -6  -2  11   10.74    0.75
  -6  -2  11   11.81    0.95
   6  -2 -11   12.10    0.93
  -6  -2  11   11.70    0.89
   6   2 -11   10.68    1.02
  -6   2  11   11.37    0.73
  -6   2  11   12.01    0.84
   6   2 -11   11.68    0.85
  -5  -2  11  223.60    8.92
  -5  -2  11  206.43    8.71
   5   2 -11  200.44    8.60
  -5   2  11  200.85    8.52
  -5   2  11  207.29    8.68
  -4  -2  11    6.14    0.63
  -4  -2  11    5.47    0.51
  -4  -2  11    6.85    0.71
   4  -2 -11    6.24    0.68
  -4   2  11    6.32    0.53
  -4   2  11    5.94    0.60
   4   2 -11    6.97    0.55
  -3  -2  11  111.85    4.60
  -3  -2  11  115.95    4.95
   3  -2 -11  115.54    4.90
  -3  -2  11  112.74    4.76
  -3   2  11  107.27    4.63
   3   2 -11  107.52    4.69
  -3   2  11  110.14    4.80
   3   2 -11  102.91    4.66
  -2  -2  11   20.29    1.71
   2  -2 -11   25.10    1.42
  -2  -2  11   24.76    1.16
  -2  -2  11   25.28    1.45
  -2  -2  11   23.81    1.28
  -2   2  11   24.42    1.74
   2   2 -11   24.86    1.29
  -2   2  11   25.59    1.22
   1  -2 -11   39.29    1.92
  -1  -2  11   39.89    1.97
  -1  -2  11   36.20    1.61
   1   2 -11   37.76    1.81
  -1   2  11   36.23    1.69
  -1   2  11   36.51    1.79
  -1   2  11   34.73    1.83
  -1   2  11   34.72    2.12
   0  -2  11   41.92    2.07
   0  -2 -11   40.51    1.84
   0  -2 -11   40.46    2.01
   0   2  11   41.84    1.98
   0   2  11   40.47    1.99
   0   2  11   40.72    1.83
   0   2 -11   43.46    2.04
   0   2  11   39.98    2.30
  -1  -2 -11   10.00    0.66
   1  -2  11   10.56    0.79
  -1  -2 -11   10.75    0.80
   1   2  11   10.63    0.58
   1   2  11   10.22    1.00
   1   2  11   10.10    0.77
  -1   2 -11   10.80    0.78
  -2  -2 -11    1.56    0.39
   2  -2  11    0.92    0.27
  -2  -2 -11    1.67    0.33
   2   2  11    1.90    0.45
   2   2  11    2.22    0.54
  -2   2 -11    1.31    0.32
  -3  -2 -11   12.20    0.78
   3  -2  11   12.43    0.84
  -3  -2 -11   11.32    0.92
   3   2  11   12.35    1.09
  -3   2 -11   12.17    0.84
   3   2  11   13.64    0.88
   3   2  11   11.22    0.84
   3   2  11   11.24    0.82
  -4  -2 -11   10.26    0.74
   4  -2  11   10.40    0.75
  -4  -2 -11   11.44    0.90
   4   2  11    9.18    0.79
   4   2  11   10.59    0.80
   4   2  11   10.96    1.05
  -4   2 -11   10.24    0.76
   5  -2  11  177.24    7.34
  -5  -2 -11  180.17    7.31
   5  -2  11  179.01    7.43
  -5  -2 -11  175.21    7.53
   5   2  11  176.39    7.38
  -5   2 -11  174.12    7.38
   5   2  11  166.54    7.36
   6  -2  11   27.97    1.59
  -6  -2 -11   28.97    1.45
  -6  -2 -11   27.54    1.63
  -6   2 -11   29.41    1.51
   6   2  11   30.14    1.52
   7  -2  11    0.07    0.37
  -7  -2 -11    0.27    0.29
  -7  -2 -11    0.19    0.23
  -7   2 -11    0.15    0.22
   7   2  11    0.70    0.36
   7   2  11   -0.02    0.29
  -8  -2 -11    5.49    0.89
   8  -2  11    7.22    0.72
  -8  -2 -11    6.60    0.53
  -8   2 -11    6.14    0.52
   8   2  11    6.10    0.54
   8   2  11    6.48    0.53
   8   2  11    7.17    0.65
  -9  -2 -11    5.46    0.54
   9  -2  11    5.88    0.61
  -9  -2 -11    5.46    0.44
   9   2  11    4.75    0.40
   9   2  11    4.97    0.43
   9   2  11    4.65    0.51
  -9   2 -11    5.61    0.44
  10  -2  11    8.85    0.64
 -10  -2 -11    7.44    0.47
  10   2  11    7.47    0.53
 -11  -3  11   33.37    1.44
  11  -3 -11   31.32    1.57
 -11   3  11   32.55    1.43
 -10  -3  11    7.59    0.64
  10   3 -11    7.00    0.87
 -10   3  11    8.00    0.61
 -10   3  11    7.87    0.51
  -9  -3  11   63.91    2.91
  -9  -3  11   63.96    2.72
   9  -3 -11   56.46    2.89
   9   3 -11   62.93    2.83
  -9   3  11   62.59    2.72
  -9   3  11   64.63    2.74
  -8  -3  11   88.22    3.98
  -8  -3  11   90.09    3.76
   8  -3 -11   84.62    4.00
  -8   3  11   94.86    6.18
  -8   3  11   90.24    3.78
   8   3 -11   82.41    3.85
  -8   3  11   91.12    3.97
   7  -3 -11  632.60   22.89
  -7  -3  11  551.02   22.53
   7  -3 -11  517.65   22.41
  -7  -3  11  496.49   22.57
  -7   3  11  558.80   22.53
   7   3 -11  557.66   22.51
  -7   3  11  557.34   22.38
  -7   3  11  550.31   22.33
  -6  -3  11  159.08    7.12
   6  -3 -11  161.20    7.07
  -6  -3  11  161.61    6.76
   6  -3 -11  162.93    7.11
  -6  -3  11  188.24    7.40
  -6   3  11  172.28    6.90
  -6   3  11  166.83    6.82
   6   3 -11  153.46    6.84
  -6   3  11  149.59    7.42
  -5  -3  11  118.67    5.15
   5  -3 -11  119.63    5.28
  -5  -3  11  118.46    4.96
  -5  -3  11  118.65    5.34
   5   3 -11  110.12    5.02
  -5   3  11  120.57    5.10
  -5   3  11  126.80    5.25
  -5   3  11  117.82    5.01
   4  -3 -11    8.01    0.81
  -4  -3  11    6.15    0.67
  -4  -3  11    7.94    0.82
  -4  -3  11    7.41    0.55
  -4   3  11    8.34    0.76
  -4   3  11    7.28    0.62
  -4   3  11    7.05    0.70
   4   3 -11    7.65    0.61
  -3  -3  11  136.80    5.66
   3  -3 -11  139.91    6.03
  -3  -3  11  138.77    6.06
  -3   3  11  134.61    5.76
  -3   3  11  137.29    5.86
  -3   3  11  139.56    5.98
  -2  -3  11   14.89    1.08
   2  -3 -11   14.22    1.05
  -2   3  11   14.18    1.31
   2   3 -11   13.27    0.91
  -2   3  11   13.99    0.96
  -2   3  11   14.58    0.85
  -2   3  11   14.68    1.00
  -1  -3  11   98.39    4.45
   1   3 -11   96.86    4.31
  -1   3  11   95.25    4.27
  -1   3  11  102.04    4.16
   0  -3 -11  393.29   15.72
   0  -3  11  406.51   16.06
   0   3 -11  396.33   15.93
   0   3  11  400.64   15.90
   0   3  11  399.88   15.73
   0   3  11  335.55   16.32
   1  -3  11  287.51   11.50
  -1  -3 -11  275.87   11.20
   1   3  11  275.96   11.16
   1   3  11  274.73   11.37
   1   3  11  278.43   11.44
  -1   3 -11  277.97   11.42
   1   3  11  257.66   11.82
  -2  -3 -11  408.14   16.73
  -2  -3 -11  417.98   16.49
   2  -3  11  423.60   16.69
  -2  -3 -11  386.64   17.20
  -2   3 -11  407.46   16.67
   2   3  11  410.45   16.62
   2   3  11  394.82   16.63
  -3  -3 -11  394.11   15.78
  -3  -3 -11  358.67   16.43
  -3  -3 -11  408.33   16.07
   3  -3  11  409.72   15.92
  -3   3 -11  376.66   15.92
   3   3  11  386.70   15.89
   3   3  11  385.87   15.88
  -4  -3 -11  176.56    8.28
   4  -3  11  191.61    7.74
  -4  -3 -11  190.14    7.95
   4  -3  11  187.91    7.79
  -4  -3 -11  185.79    7.68
   4   3  11  183.91    7.77
  -4   3 -11  182.44    7.80
   4   3  11  185.65    7.73
  -5  -3 -11    8.72    0.65
  -5  -3 -11    8.48    0.78
   5  -3  11    7.54    0.74
   5  -3  11    8.00    0.50
   5   3  11    7.28    0.70
  -5   3 -11    7.96    0.66
   5   3  11    6.57    0.61
  -6  -3 -11    0.28    0.24
   6  -3  11    0.11    0.33
  -6  -3 -11    0.76    0.29
  -6   3 -11    0.38    0.23
   6   3  11    0.14    0.28
  -7  -3 -11  157.48    6.71
  -7  -3 -11  157.11    6.47
   7   3  11  152.42    6.51
  -7   3 -11  158.75    6.54
  -8  -3 -11    6.71    0.48
  -8  -3 -11    6.08    0.57
   8  -3  11    6.69    0.56
   8   3  11    6.21    0.47
   8   3  11    7.02    0.52
  -9  -3 -11   69.17    2.78
   9   3  11   61.84    2.76
  -9   3 -11   68.65    2.75
   9   3  11   65.59    2.82
  10  -4 -11   84.17    3.64
 -10  -4  11   84.69    3.51
 -10   4  11   89.84    3.55
  -9  -4  11   76.82    3.18
   9  -4 -11   71.20    3.35
  -9   4  11   82.33    3.61
   9   4 -11   78.52    3.30
  -9   4  11   78.12    3.23
   8  -4 -11   -0.07    0.32
  -8  -4  11    0.08    0.17
  -8   4  11    0.08    0.18
  -8   4  11    0.15    0.22
   8   4 -11    0.10    0.25
   7  -4 -11   12.65    0.91
  -7  -4  11   13.12    0.69
  -7  -4  11   11.75    0.92
  -7   4  11   14.05    0.79
   7   4 -11   13.10    0.87
  -7   4  11   13.35    0.95
   6  -4 -11    1.87    0.36
  -6  -4  11    1.59    0.45
  -6  -4  11    1.93    0.25
   6  -4 -11    2.10    0.47
  -6   4  11    2.56    0.50
  -6   4  11    2.75    0.38
   6   4 -11    1.55    0.34
  -6   4  11    2.48    0.37
   5  -4 -11  230.14    9.73
  -5  -4  11  207.37    9.67
  -5  -4  11  224.83    9.24
   5  -4 -11  230.82    9.64
  -5   4  11  229.24    9.46
  -5   4  11  241.33    9.42
  -5   4  11  241.12    9.70
   5   4 -11  228.91    9.41
  -4  -4  11   63.59    3.07
   4  -4 -11   62.40    3.00
   4  -4 -11   61.27    3.19
  -4   4  11   61.35    3.00
  -4   4  11   65.18    2.77
  -4   4  11   61.54    2.84
  -3  -4  11   63.30    3.46
   3  -4 -11   75.21    4.12
  -3   4  11   73.53    3.32
  -3   4  11   73.15    3.46
  -3   4  11   87.44    3.55
   2  -4 -11   46.28    2.92
  -2  -4  11   54.81    2.69
  -2   4  11   56.34    2.57
   2   4 -11   52.01    2.43
  -2   4  11   50.06    2.35
   1  -4 -11    1.32    0.53
  -1  -4  11    1.35    0.38
  -1   4  11    2.78    0.57
   1   4 -11    2.23    0.38
  -1   4  11    1.85    0.37
  -1   4  11    2.57    0.60
  -1   4  11    2.56    0.39
   0  -4 -11    5.43    1.19
   0  -4  11    6.23    0.80
   0   4 -11    4.93    0.58
   1  -4  11    0.12    0.25
  -1  -4 -11    0.00    0.36
   1   4  11    0.46    0.37
  -1   4 -11    0.24    0.24
   1   4  11    0.27    0.33
   2  -4  11  112.55    4.97
  -2  -4 -11  107.98    5.46
   2   4  11  115.68    4.96
   2   4  11  117.94    4.99
  -2   4 -11  122.59    5.04
   3  -4  11   40.37    1.91
   3  -4  11   40.40    1.92
  -3  -4 -11   40.62    1.74
  -3  -4 -11   38.69    2.38
   3   4  11   40.87    1.98
  -3   4 -11   40.72    2.02
   3   4  11   42.84    1.99
   4  -4  11   25.87    1.19
  -4  -4 -11   24.59    1.16
  -4  -4 -11   23.46    2.09
  -4   4 -11   25.86    1.38
   4   4  11   25.30    1.30
   4   4  11   25.96    1.35
  -5  -4 -11  136.23    5.87
  -5  -4 -11  135.08    6.21
   5  -4  11  141.14    5.81
  -5   4 -11  144.19    5.94
   5   4  11  139.33    5.81
   5   4  11  146.95    5.90
  -6  -4 -11    4.64    0.36
   6   4  11    4.66    0.47
  -6   4 -11    5.32    0.46
   7   4  11   30.38    1.40
   7   4  11   30.36    1.39
  -7  -5  11  301.36   13.01
  -7   5  11  336.14   12.86
  -6  -5  11   13.74    0.88
  -6   5  11   15.03    0.75
  -6   5  11   15.19    0.90
   5  -5 -11  149.96    6.20
  -5  -5  11  139.70    6.40
  -5   5  11  142.20    6.42
  -5   5  11  160.90    6.21
  -5   5  11  162.42    6.38
  -4  -5  11   -0.03    0.27
   4  -5 -11   -0.09    0.21
  -4   5  11   -0.43    0.38
  -3  -5  11    4.56    0.59
   3  -5 -11    5.30    0.66
  -3   5  11    6.05    0.44
  -3   5  11    9.13    1.08
  -3   5  11    6.32    0.64
   2  -5 -11    8.49    0.90
  -2  -5  11   10.59    0.82
  -2   5  11   10.84    0.58
  -2   5  11    9.04    0.63
  -2   5  11   10.46    0.79
  -1  -5  11    4.97    0.58
   1  -5 -11    3.98    0.71
  -1   5  11    5.47    0.47
  -1   5  11    5.18    0.63
   0  -5  11   74.53    3.26
   0  -5 -11   68.56    3.56
   0   5  11   75.36    3.24
   0   5 -11   70.52    3.49
   0   5  11   73.66    3.15
  -1  -5 -11    0.47    0.38
   1  -5  11    0.62    0.27
  -1   5 -11    1.10    0.44
   1   5  11    0.55    0.26
   1   5  11    0.60    0.33
   2  -5  11   18.96    0.97
  -2  -5 -11   18.40    1.30
   2   5  11   19.86    1.01
   2   5  11   19.76    1.05
  -3  -5 -11   62.49    3.10
   3   5  11   66.50    2.83
   3   5  11   67.10    2.83
  -3   5 -11   67.04    2.93
  -4  -5 -11    0.15    0.18
   4   5  11   -0.05    0.18
   4   5  11   -0.19    0.24
   5   5  11    3.51    0.30
  13   0 -12    0.00    0.17
 -13   0  12   -0.16    0.11
 -12   0  12    0.77    0.19
  12   0 -12    1.00    0.33
  11   0 -12   -0.04    0.26
 -11   0  12    0.21    0.19
  11   0 -12    0.05    0.30
 -11   0  12    0.45    0.23
 -10   0  12  252.93   10.33
  10   0 -12  247.96   10.32
 -10   0  12  240.68   10.14
  10   0 -12  252.53   10.37
   9   0 -12    0.16    0.30
  -9   0  12    0.35    0.27
  -9   0  12    0.10    0.34
   9   0 -12    0.05    0.47
  -8   0  12 1125.22   44.99
  -8   0  12 1089.94   44.79
   8   0 -12 1132.51   45.01
  -7   0  12    0.43    0.23
  -7   0  12    0.11    0.27
   7   0 -12   -0.09    0.30
   7   0 -12    0.06    0.27
  -6   0  12   62.94    2.83
   6   0 -12   66.21    3.00
  -6   0  12   66.90    3.00
   6   0 -12   63.52    3.00
  -5   0  12   -0.04    0.20
   5   0 -12    0.23    0.20
  -5   0  12    0.04    0.24
  -4   0  12   12.69    0.88
  -4   0  12   11.62    0.72
   4   0 -12   13.03    0.82
  -3   0  12    0.12    0.15
  -3   0  12    0.18    0.20
  -3   0  12    0.14    0.16
  -2   0  12  192.75    7.83
   2   0 -12  199.02    7.99
  -2   0  12  186.93    7.69
  -2   0  12  184.38    7.93
   2   0 -12  177.08    7.67
  -1   0  12    0.10    0.18
   1   0 -12   -0.11    0.16
   1   0 -12    0.08    0.13
  -1   0  12    0.15    0.27
  -1   0  12   -0.19    0.17
   0   0 -12   38.01    1.80
   0   0  12   39.12    1.66
   0   0  12   37.05    1.91
   0   0 -12   37.27    1.69
   0   0  12   37.09    1.78
   1   0  12    0.00    0.22
  -1   0 -12   -0.04    0.13
   1   0  12    0.90    0.37
  -1   0 -12    0.11    0.18
   2   0  12    5.56    0.60
   2   0  12    5.37    0.48
  -2   0 -12    4.97    0.50
  -2   0 -12    5.49    0.45
  -3   0 -12    0.11    0.19
   3   0  12    0.03    0.23
  -3   0 -12    0.30    0.23
   3   0  12    0.15    0.22
   4   0  12  551.49   21.59
   4   0  12  529.26   21.42
  -4   0 -12  499.87   21.24
  -4   0 -12  526.73   21.40
   4   0  12  527.01   21.31
   5   0  12    0.34    0.42
  -5   0 -12    0.08    0.20
   5   0  12    0.13    0.26
  -5   0 -12    0.06    0.22
   5   0  12    0.05    0.30
  -6   0 -12  209.93    8.95
   6   0  12  213.66    8.89
  -6   0 -12  207.06    8.67
   6   0  12  214.86    8.87
   7   0  12    0.42    0.39
  -7   0 -12   -0.02    0.20
  -7   0 -12    0.21    0.24
   8   0  12  165.76    6.90
  -8   0 -12  161.27    6.73
  -8   0 -12  162.53    6.89
  -9   0 -12    0.35    0.21
  -9   0 -12    0.20    0.17
   9   0  12    0.06    0.36
 -10   0 -12   65.11    2.78
  10   0  12   67.48    2.90
 -13  -1  12    5.11    0.33
  13   1 -12    5.56    0.41
 -12  -1  12   68.44    3.14
 -12  -1  12   74.10    3.00
  12  -1 -12   71.73    3.17
  12   1 -12   70.44    3.10
  11  -1 -12    2.52    0.49
 -11  -1  12    2.35    0.32
 -11  -1  12    2.16    0.38
 -11   1  12    1.83    0.27
 -11   1  12    1.73    0.31
  11   1 -12    1.26    0.34
 -10  -1  12    2.56    0.35
  10  -1 -12    3.31    0.56
 -10  -1  12    2.37    0.44
 -10   1  12    2.06    0.39
 -10   1  12    1.84    0.29
  10   1 -12    2.06    0.41
  10   1 -12    1.08    0.39
   9  -1 -12   12.92    1.05
  -9  -1  12   12.66    0.82
  -9  -1  12   13.20    0.95
  -9   1  12   13.05    0.88
   9   1 -12    9.27    1.00
  -9   1  12   11.33    0.72
   9   1 -12   12.28    0.87
  -8  -1  12   56.07    2.51
   8  -1 -12   60.55    2.80
  -8  -1  12   59.10    2.72
   8   1 -12   54.98    2.64
   8   1 -12   56.27    2.76
  -8   1  12   56.27    2.66
  -8   1  12   53.47    2.49
   7  -1 -12    3.91    0.61
  -7  -1  12    2.82    0.46
  -7  -1  12    3.59    0.43
  -7   1  12    3.29    0.42
   7   1 -12    2.30    0.56
  -7   1  12    3.63    0.52
   7   1 -12    3.58    0.49
   6  -1 -12  434.34   17.04
  -6  -1  12  405.11   16.75
  -6  -1  12  411.44   16.94
  -6   1  12  443.12   17.02
  -6   1  12  409.39   16.91
   6   1 -12  408.04   16.99
   6   1 -12  387.10   16.86
  -5  -1  12   19.79    1.21
   5  -1 -12   22.18    1.29
  -5  -1  12   21.06    1.28
  -5  -1  12   20.74    1.09
  -5   1  12   21.11    1.09
  -5   1  12   22.32    1.23
  -4  -1  12  403.94   15.85
  -4  -1  12  405.69   16.02
   4  -1 -12  395.23   16.07
  -4  -1  12  394.38   16.11
  -4   1  12  359.11   15.83
  -3  -1  12   39.38    1.99
   3  -1 -12   40.00    1.96
  -3  -1  12   39.59    1.92
  -3  -1  12   38.36    1.76
  -3   1  12   39.98    2.12
  -3   1  12   37.64    1.77
   3   1 -12   37.99    1.69
  -3   1  12   41.18    2.32
  -2  -1  12   47.79    2.27
   2  -1 -12   46.68    2.09
   2  -1 -12   41.34    2.65
  -2  -1  12   50.96    2.15
  -2  -1  12   52.25    2.40
  -2   1  12   51.65    2.32
  -2   1  12   51.64    2.89
  -2   1  12   50.59    2.17
   2   1 -12   49.43    2.24
   1  -1 -12   90.99    4.07
  -1  -1  12   93.16    4.17
   1  -1 -12   91.54    3.93
   1  -1 -12   94.12    4.14
  -1   1  12   94.87    4.31
  -1   1  12   98.03    3.97
  -1   1  12   94.49    4.11
   1   1 -12   96.70    4.07
   0  -1 -12   82.32    3.58
   0  -1  12   85.90    3.80
   0  -1 -12   83.77    3.73
   0   1 -12   85.64    3.71
   0   1  12   84.30    3.56
   0   1  12   88.30    3.96
   0   1  12   84.20    3.71
   0   1  12   85.93    3.70
  -1  -1 -12   60.29    2.67
   1  -1  12   61.84    2.86
  -1  -1 -12   63.24    2.83
   1   1  12   62.68    3.02
   1   1  12   58.56    2.58
  -1   1 -12   62.47    2.79
   1   1  12   64.49    2.80
  -2  -1 -12  174.72    7.46
  -2  -1 -12  182.06    7.63
   2  -1  12  181.35    7.66
   2   1  12  179.67    7.57
  -2   1 -12  183.56    7.59
   2   1  12  187.84    7.86
  -3  -1 -12   42.38    2.05
  -3   1 -12   42.93    2.01
   3   1  12   38.52    1.99
   3   1  12   41.91    1.99
  -4  -1 -12   36.86    1.77
   4  -1  12   38.62    1.94
  -4  -1 -12   38.87    1.94
   4   1  12   37.83    2.09
   4   1  12   36.24    1.89
  -4   1 -12   39.37    1.89
   4   1  12   38.76    1.86
  -5  -1 -12    1.16    0.36
   5  -1  12    1.73    0.49
  -5  -1 -12    1.38    0.30
   5  -1  12    1.03    0.30
  -5   1 -12    0.95    0.30
   5   1  12    1.78    0.39
   5   1  12    1.90    0.48
   6  -1  12  107.60    4.59
  -6  -1 -12  108.06    4.50
  -6  -1 -12  106.11    4.69
   6  -1  12  106.33    4.67
   6   1  12  102.53    4.53
  -6   1 -12  108.19    4.61
   6   1  12  103.08    4.62
   6   1  12  107.37    4.77
  -7  -1 -12    0.29    0.28
  -7  -1 -12    0.08    0.21
   7  -1  12    0.27    0.45
  -7   1 -12    0.16    0.22
  -7   1 -12    0.08    0.19
   7   1  12    0.07    0.23
   7   1  12    0.13    0.36
  -8  -1 -12    6.19    0.91
  -8  -1 -12    6.40    0.49
   8  -1  12    5.45    0.70
  -8   1 -12    4.35    0.66
  -8   1 -12    5.28    0.45
   8   1  12    5.86    0.67
   8   1  12    4.10    0.38
  -9  -1 -12    5.85    0.44
  -9  -1 -12    5.48    0.54
   9  -1  12    6.43    0.69
  -9   1 -12    5.07    0.47
   9   1  12    5.64    0.58
  -9   1 -12    5.82    0.42
  10  -1  12    2.65    0.39
 -10   1 -12    1.81    0.24
  10   1  12    2.68    0.43
 -12  -2  12   11.84    0.61
  12  -2 -12   11.28    0.72
 -11  -2  12    2.59    0.37
 -11  -2  12    1.65    0.26
  11  -2 -12    2.73    0.46
  11   2 -12    2.27    0.35
 -11   2  12    1.33    0.31
 -11   2  12    2.01    0.27
 -10  -2  12  100.81    4.36
  10  -2 -12   91.13    4.32
 -10  -2  12  100.59    4.14
 -10   2  12   98.52    4.28
  10   2 -12  100.93    4.21
  -9  -2  12    6.27    0.53
  -9  -2  12    5.92    0.63
   9  -2 -12    5.39    0.65
   9   2 -12    4.87    0.70
   9   2 -12    6.23    0.53
  -9   2  12    6.72    0.60
  -9   2  12    6.30    0.51
  -8  -2  12  158.14    6.79
  -8   2  12  162.06    6.61
  -8   2  12  165.09    6.76
   8   2 -12  148.66    7.11
   8   2 -12  159.76    6.70
  -7  -2  12   43.10    1.97
  -7  -2  12   46.73    2.31
   7  -2 -12   44.11    2.22
   7   2 -12   43.79    2.11
  -7   2  12   40.43    2.20
   7   2 -12   40.34    2.21
  -7   2  12   41.67    1.96
  -6  -2  12   12.77    0.80
   6  -2 -12   12.64    1.00
  -6  -2  12   13.00    0.95
  -6  -2  12   13.14    1.00
  -6   2  12   13.28    0.81
  -6   2  12   13.78    0.92
   6   2 -12   12.95    0.91
   5  -2 -12   85.83    3.90
  -5  -2  12   82.58    3.60
  -5  -2  12   84.68    3.78
  -5  -2  12   96.55    4.10
  -5   2  12   79.10    3.61
   5   2 -12   81.55    3.71
  -5   2  12   82.42    3.78
  -4  -2  12    2.36    0.34
  -4  -2  12    1.93    0.41
   4  -2 -12    1.23    0.42
  -4   2  12    1.68    0.36
  -4   2  12    1.11    0.31
   4   2 -12    1.40    0.35
  -3  -2  12   17.34    1.07
  -3  -2  12   17.40    1.18
   3  -2 -12   17.30    1.15
  -3  -2  12   17.10    0.91
  -3   2  12   18.28    1.35
  -3   2  12   18.15    1.11
  -3   2  12   16.81    0.96
   2  -2 -12  288.08   11.73
  -2  -2  12  290.09   11.76
  -2  -2  12  271.43   11.40
  -2   2  12  274.96   11.46
  -2   2  12  294.34   12.09
  -2   2  12  284.22   11.58
  -2   2  12  268.93   11.63
   1  -2 -12   26.57    1.42
  -1  -2  12   24.69    1.42
   1  -2 -12   24.83    1.13
   1   2 -12   22.71    1.29
  -1   2  12   22.66    1.19
  -1   2  12   23.51    1.32
  -1   2  12   23.78    1.34
  -1   2  12   24.80    1.66
   0  -2  12  326.57   13.16
   0  -2 -12  314.15   13.10
   0  -2 -12  300.99   12.88
   0   2 -12  324.86   13.07
   0   2  12  329.07   13.49
   0   2  12  321.08   13.05
   0   2  12  311.51   13.10
   0   2  12  316.88   12.89
  -1  -2 -12   36.75    1.90
   1  -2  12   41.20    2.13
   1   2  12   39.75    2.15
   1   2  12   35.49    1.64
   1   2  12   36.84    2.29
  -1   2 -12   36.03    1.86
  -2  -2 -12   47.66    2.35
   2  -2  12   49.73    2.32
  -2  -2 -12   46.60    2.16
   2   2  12   47.71    2.23
   2   2  12   47.33    2.27
  -2   2 -12   45.99    2.27
   2   2  12   48.27    2.61
   3  -2  12    0.50    0.28
  -3  -2 -12    0.48    0.29
  -3  -2 -12    0.83    0.30
   3   2  12    0.46    0.33
   3   2  12    0.62    0.40
   3   2  12    0.66    0.38
  -3   2 -12    0.89    0.30
   4  -2  12   43.40    2.06
  -4  -2 -12   43.11    1.96
  -4  -2 -12   43.59    2.16
   4   2  12   36.53    1.97
   4   2  12   43.17    2.35
   4   2  12   40.31    2.02
  -4   2 -12   41.55    2.04
  -5  -2 -12    0.66    0.28
   5  -2  12    0.72    0.25
  -5  -2 -12    0.65    0.27
   5  -2  12    0.64    0.45
  -5   2 -12    0.71    0.27
   5   2  12    0.92    0.36
   5   2  12    0.94    0.37
  -6  -2 -12    5.07    0.51
  -6  -2 -12    5.06    0.60
   6  -2  12    4.69    0.71
   6   2  12    4.40    0.58
   6   2  12    4.51    0.56
  -6   2 -12    5.44    0.53
  -7  -2 -12  105.16    4.75
   7  -2  12  113.24    4.68
  -7  -2 -12  108.49    4.53
   7   2  12  108.50    4.56
  -7   2 -12  106.22    4.60
   7   2  12  103.81    4.58
   7   2  12  106.69    4.52
   8  -2  12   10.73    0.95
  -8  -2 -12    8.36    0.56
  -8  -2 -12    7.76    0.69
  -8   2 -12    8.00    0.58
  -8   2 -12    8.73    0.51
   8   2  12    7.57    0.55
   8   2  12    7.71    0.49
   8   2  12    7.25    0.61
  -9  -2 -12   68.34    2.82
   9  -2  12   70.19    2.92
  -9   2 -12   68.73    2.79
   9   2  12   65.88    2.84
   9   2  12   60.29    2.77
  11  -3 -12    0.22    0.19
 -11  -3  12    0.47    0.16
 -11   3  12    0.10    0.12
  10  -3 -12    2.74    0.42
 -10  -3  12    3.20    0.34
 -10   3  12    2.86    0.33
  -9  -3  12    2.74    0.37
  -9  -3  12    2.68    0.42
   9  -3 -12    1.71    0.36
  -9   3  12    3.31    0.41
  -9   3  12    3.29    0.47
  -9   3  12    3.05    0.37
   9   3 -12    2.84    0.44
  -8  -3  12   38.21    1.60
   8  -3 -12   32.70    1.81
  -8   3  12   33.36    1.61
   8   3 -12   33.03    1.69
  -8   3  12   33.64    1.63
  -8   3  12   33.88    1.77
   7  -3 -12   81.59    3.73
  -7  -3  12   88.53    3.89
  -7  -3  12   84.80    3.57
   7  -3 -12   82.04    3.85
  -7  -3  12   79.47    3.76
  -7   3  12   85.73    3.81
  -7   3  12   83.61    3.61
  -7   3  12   86.46    3.68
   7   3 -12   84.11    3.69
  -6  -3  12   49.40    2.47
  -6  -3  12   46.87    2.32
   6  -3 -12   52.42    2.64
  -6   3  12   47.49    2.37
   6   3 -12   44.84    2.50
   5  -3 -12   36.57    1.97
  -5  -3  12   34.98    1.64
  -5  -3  12   36.07    2.01
  -5  -3  12   35.00    1.98
  -5   3  12   34.33    1.69
   5   3 -12   32.69    1.71
  -5   3  12   44.52    2.46
  -5   3  12   34.56    1.76
   4  -3 -12   21.33    1.35
  -4  -3  12   20.78    1.39
  -4  -3  12   22.56    1.05
  -4   3  12   21.63    1.13
   4   3 -12   18.96    1.11
  -4   3  12   20.87    1.22
  -4   3  12   21.08    1.30
  -3  -3  12    0.27    0.17
   3  -3 -12   -0.07    0.30
  -3  -3  12   -0.01    0.29
  -3   3  12    0.76    0.27
  -3   3  12    0.05    0.35
   2  -3 -12    2.07    0.49
  -2  -3  12    2.95    0.59
  -2   3  12    1.47    0.30
   2   3 -12    2.58    0.40
  -2   3  12    2.26    0.46
  -2   3  12    2.53    0.47
  -2   3  12    2.17    0.63
  -1  -3  12   30.63    1.71
  -1   3  12   30.86    1.57
  -1   3  12   26.99    1.94
   1   3 -12   30.85    1.56
  -1   3  12   26.55    1.56
  -1   3  12   30.03    1.41
   0  -3  12  212.61    9.15
   0   3  12  227.65    9.07
   0   3 -12  212.73    9.06
   0   3  12  218.25    8.86
   0   3  12  214.25    9.56
   1  -3  12    3.22    0.51
  -1  -3 -12    4.10    0.39
   1   3  12    2.96    0.52
  -1   3 -12    2.98    0.49
   1   3  12    3.72    0.58
   1   3  12    3.11    0.31
   2  -3  12  184.04    7.31
  -2  -3 -12  174.57    7.09
  -2  -3 -12  160.39    7.78
  -2   3 -12  170.36    7.41
   2   3  12  167.60    7.23
   2   3  12  175.00    7.25
  -3  -3 -12   68.29    3.21
  -3  -3 -12   65.67    3.62
  -3  -3 -12   69.57    2.99
   3  -3  12   70.12    3.11
   3   3  12   69.34    3.12
   3   3  12   69.22    3.27
  -3   3 -12   68.27    3.14
   4  -3  12    0.96    0.27
   4  -3  12    0.99    0.38
  -4  -3 -12    0.72    0.25
  -4  -3 -12    1.04    0.35
  -4  -3 -12    0.89    0.44
   4   3  12    1.12    0.38
   4   3  12    0.78    0.26
  -4   3 -12    0.76    0.29
  -5  -3 -12   12.61    0.92
  -5  -3 -12   12.01    0.74
   5  -3  12   10.74    0.64
   5  -3  12   11.72    0.89
   5   3  12   11.97    0.82
  -5   3 -12   12.39    0.82
  -6  -3 -12    9.08    0.79
   6  -3  12    9.08    0.75
  -6  -3 -12   10.19    0.64
   6   3  12    9.12    0.69
  -6   3 -12   10.53    0.90
   7  -3  12   12.74    0.81
  -7   3 -12   12.51    0.76
   7   3  12   12.73    0.78
   7   3  12   12.43    0.72
   8  -3  12   35.22    1.57
  -8  -3 -12   35.76    1.53
   8   3  12   33.33    1.54
  -8   3 -12   34.52    1.50
   8   3  12   33.32    1.55
   9  -4 -12    6.44    0.51
  -9   4  12    8.14    0.49
   8  -4 -12    4.18    0.47
  -8  -4  12    4.48    0.33
  -8   4  12    5.04    0.66
  -8   4  12    4.86    0.41
  -7  -4  12    0.24    0.25
  -7  -4  12   -0.05    0.13
   7  -4 -12    0.19    0.26
   7   4 -12   -0.35    0.18
  -7   4  12    0.05    0.26
  -7   4  12    0.06    0.20
   6  -4 -12   13.10    0.94
   6  -4 -12   14.40    0.89
  -6  -4  12   13.67    1.00
  -6   4  12   14.64    0.82
   6   4 -12   14.10    0.83
  -6   4  12   14.41    0.84
   5  -4 -12   21.93    1.54
  -5  -4  12   21.36    1.43
   5  -4 -12   23.07    1.39
  -5   4  12   27.05    1.46
  -5   4  12   26.04    1.23
  -5   4  12   27.42    1.29
   4  -4 -12   12.96    1.13
  -4  -4  12   14.51    1.08
  -4   4  12   13.99    0.81
  -4   4  12   12.76    0.95
  -4   4  12   13.68    0.89
  -3  -4  12    6.51    0.75
   3  -4 -12    6.75    0.93
  -3   4  12    7.33    0.66
  -3   4  12    8.16    0.72
  -3   4  12    7.41    0.56
  -2  -4  12  143.30    6.23
   2  -4 -12  120.73    6.47
  -2   4  12  148.14    5.90
  -2   4  12  151.60    6.17
  -2   4  12  147.06    6.02
  -1  -4  12   24.42    1.43
   1  -4 -12   18.95    1.63
  -1   4  12   23.00    1.36
   1   4 -12   22.15    1.26
  -1   4  12   21.68    1.24
  -1   4  12   23.37    1.10
  -1   4  12   22.84    1.32
   0  -4 -12   19.76    1.60
   0  -4  12   21.27    1.28
   0   4 -12   22.35    1.23
   0   4  12   21.12    0.99
   0   4  12   19.15    1.24
   0   4  12   21.85    1.21
  -1  -4 -12   26.63    1.89
   1  -4  12   29.19    1.52
   1   4  12   26.92    1.51
  -1   4 -12   29.47    1.51
   1   4  12   27.70    1.46
   2  -4  12   21.68    1.19
  -2  -4 -12   19.89    1.56
   2   4  12   22.74    1.25
  -2   4 -12   21.25    1.24
   2   4  12   21.30    1.20
   3  -4  12   20.02    1.06
  -3  -4 -12   18.83    1.42
   3  -4  12   20.39    1.16
   3   4  12   20.98    1.14
  -3   4 -12   20.57    1.23
   3   4  12   18.76    1.09
  -4  -4 -12    7.21    0.37
  -4  -4 -12    5.72    0.76
   4  -4  12    6.86    0.55
  -4   4 -12    6.44    0.59
   4   4  12    6.16    0.54
   4   4  12    6.84    0.61
   5  -4  12   48.73    2.15
  -5  -4 -12   47.12    2.01
  -5   4 -12   47.70    2.22
   5   4  12   53.22    2.24
   5   4  12   46.15    2.15
  -6  -4 -12   39.57    1.62
   6   4  12   37.30    1.73
   7   4  12   55.53    2.34
  -7   5  12   45.98    2.00
  -7   5  12   45.94    1.93
  -6  -5  12   14.88    0.92
  -6   5  12   17.93    0.83
  -6   5  12   19.65    0.97
  -5  -5  12    0.22    0.22
  -5   5  12    0.33    0.15
  -5   5  12    0.41    0.26
  -4  -5  12   13.96    0.91
   4  -5 -12   14.52    0.88
  -4   5  12   14.95    0.90
  -4   5  12   14.89    0.74
  -3  -5  12   -0.06    0.19
   3  -5 -12    0.10    0.25
  -3   5  12    0.37    0.24
  -3   5  12    0.84    0.28
  -3   5  12    0.12    0.15
  -2  -5  12    8.03    0.68
   2  -5 -12    9.69    0.87
  -2   5  12    9.14    0.49
  -2   5  12    9.31    0.74
  -2   5  12    9.90    0.59
   1  -5 -12    5.77    0.77
  -1  -5  12    5.21    0.55
  -1   5  12    6.10    0.59
  -1   5  12    6.06    0.47
   0  -5  12    0.90    0.24
   0  -5 -12    1.05    0.38
   0   5  12    0.91    0.28
   0   5  12    1.35    0.27
   1  -5  12   12.37    0.73
  -1  -5 -12   12.23    1.00
   1   5  12   13.32    0.73
   1   5  12   13.06    0.78
  -2  -5 -12   12.63    0.94
   2  -5  12   11.56    0.62
   2   5  12   12.41    0.69
   2   5  12   12.09    0.70
  -3  -5 -12   16.82    1.14
   3   5  12   20.11    0.91
   3   5  12   16.84    1.03
  -4  -5 -12   14.23    0.95
   4   5  12   16.95    0.78
  12   0 -13    0.14    0.19
 -12   0  13    0.19    0.15
  11   0 -13   18.60    1.23
 -11   0  13   21.97    1.18
 -11   0  13   22.31    1.05
 -10   0  13   -0.02    0.25
  10   0 -13    0.19    0.30
 -10   0  13    0.25    0.20
  -9   0  13   16.44    1.05
   9   0 -13   16.58    1.08
  -9   0  13   15.04    0.89
  -8   0  13    0.32    0.24
   8   0 -13    0.54    0.34
  -8   0  13    0.42    0.29
  -7   0  13   82.25    3.59
   7   0 -13   76.37    3.57
  -7   0  13   77.89    3.39
  -6   0  13    0.01    0.21
   6   0 -13   -0.02    0.24
  -6   0  13    0.00    0.27
  -5   0  13  101.98    4.41
   5   0 -13   96.22    4.38
  -5   0  13  102.31    4.37
  -4   0  13   -0.13    0.22
   4   0 -13    0.20    0.16
  -4   0  13   -0.16    0.18
  -3   0  13  360.19   14.62
  -3   0  13  361.91   14.91
   2   0 -13    0.25    0.15
   2   0 -13    0.29    0.28
  -2   0  13    0.10    0.22
  -2   0  13    0.45    0.23
  -2   0  13    0.22    0.18
  -1   0  13 1748.28   69.36
   1   0 -13 1698.86   69.33
  -1   0  13 1738.42   69.19
   0   0  13    0.05    0.26
   0   0 -13    0.26    0.17
   0   0  13    0.18    0.27
  -1   0 -13  275.55   11.58
  -1   0 -13  271.02   11.44
   1   0  13  289.19   11.76
   1   0  13  290.69   11.55
   2   0  13   -0.16    0.26
  -2   0 -13   -0.11    0.19
   3   0  13   38.30    2.01
  -3   0 -13   36.91    1.85
   3   0  13   36.61    1.77
  -3   0 -13   37.17    1.72
  -4   0 -13   -0.04    0.20
  -4   0 -13   -0.02    0.22
   4   0  13    0.11    0.37
   4   0  13    0.13    0.30
   4   0  13   -0.17    0.28
   5   0  13   64.25    3.01
  -5   0 -13   62.92    2.82
   5   0  13   67.18    3.10
  -6   0 -13    0.03    0.21
   6   0  13   -0.05    0.24
   6   0  13   -0.01    0.37
  -6   0 -13    0.29    0.22
   7   0  13   76.58    3.43
  -7   0 -13   75.90    3.42
  -7   0 -13   75.11    3.25
  -8   0 -13   -0.12    0.21
  -8   0 -13    0.14    0.21
   8   0  13    0.43    0.36
  -9   0 -13  168.73    6.88
  -9   0 -13  166.34    7.05
   9   0  13  170.17    7.00
  10   0  13    0.05    0.24
 -10   0 -13    0.09    0.11
 -12  -1  13    3.10    0.31
  12  -1 -13    2.77    0.37
 -12   1  13    3.23    0.30
  12   1 -13    2.98    0.32
  11  -1 -13    7.70    0.73
 -11  -1  13    7.23    0.60
 -11  -1  13    7.53    0.50
  11   1 -13    6.44    0.54
 -11   1  13    6.74    0.47
 -11   1  13    6.02    0.52
 -10  -1  13    0.30    0.22
  10  -1 -13    0.02    0.26
 -10  -1  13    0.03    0.24
 -10   1  13    0.17    0.21
  10   1 -13   -0.02    0.24
 -10   1  13    0.32    0.20
  -9  -1  13   14.27    1.00
   9  -1 -13   15.44    1.06
  -9  -1  13   15.67    0.87
   9   1 -13   14.18    0.94
  -9   1  13   15.92    0.99
   9   1 -13   14.69    1.05
  -9   1  13   13.92    0.83
   8  -1 -13    0.00    0.31
  -8  -1  13    0.17    0.23
  -8  -1  13    0.31    0.28
   8   1 -13   -0.07    0.36
  -8   1  13    0.70    0.26
   8   1 -13    0.15    0.38
  -8   1  13    0.35    0.28
   7  -1 -13  189.45    8.02
  -7  -1  13  192.14    7.97
  -7  -1  13  192.45    7.77
   7   1 -13  186.80    7.89
  -7   1  13  186.09    7.94
  -7   1  13  183.37    7.76
   6  -1 -13    3.79    0.59
  -6  -1  13    5.06    0.60
  -6  -1  13    4.83    0.51
  -6   1  13    4.44    0.47
   6   1 -13    4.95    0.60
  -6   1  13    4.67    0.56
  -5  -1  13  297.74   12.40
  -5  -1  13  284.53   12.09
  -5  -1  13  294.51   12.28
   5  -1 -13  312.16   12.36
  -5   1  13  299.60   12.29
  -5   1  13  296.72   12.11
  -4  -1  13   30.09    1.65
   4  -1 -13   30.06    1.61
  -4  -1  13   29.75    1.58
  -4   1  13   27.97    1.55
  -4   1  13   30.17    1.76
  -3  -1  13 1085.04   42.85
  -3  -1  13 1088.64   43.28
  -3  -1  13 1026.23   42.54
   3  -1 -13 1085.75   42.80
  -3   1  13 1046.71   42.57
  -3   1  13 1060.94   42.99
   3   1 -13 1033.03   42.49
  -2  -1  13   17.65    1.08
   2  -1 -13   15.08    0.97
   2  -1 -13   15.52    0.76
  -2  -1  13   14.86    0.92
  -2  -1  13   15.84    0.83
   2   1 -13   15.22    0.91
  -2   1  13   15.21    0.86
   2   1 -13   15.08    0.80
  -2   1  13   16.13    1.03
  -2   1  13   15.26    1.12
   1  -1 -13   98.19    4.28
   1  -1 -13   98.71    4.08
   1  -1 -13   94.85    4.24
  -1  -1  13   99.98    4.36
  -1  -1  13   98.67    4.05
  -1   1  13   98.98    4.23
  -1   1  13   98.94    4.10
  -1   1  13   90.76    4.23
  -1   1  13   99.49    4.49
   0  -1  13   62.04    2.92
   0  -1  13   69.81    2.84
   0  -1 -13   60.58    2.85
   0  -1 -13   63.01    2.70
   0   1 -13   62.34    2.82
   0   1  13   59.88    3.05
   0   1  13   60.89    2.65
   0   1  13   61.62    2.83
  -1  -1 -13  125.25    5.23
  -1  -1 -13  124.00    5.38
   1  -1  13  124.66    5.44
   1   1  13  122.28    5.58
   1   1  13  126.26    5.33
  -1   1 -13  128.24    5.36
   2  -1  13   24.86    1.39
  -2  -1 -13   23.73    1.33
  -2  -1 -13   22.56    1.19
   2   1  13   21.81    1.34
  -2   1 -13   25.28    1.32
   2   1  13   23.64    1.50
   3  -1  13   23.18    1.37
  -3  -1 -13   22.40    1.17
  -3  -1 -13   23.57    1.33
  -3   1 -13   21.44    1.26
   3   1  13   24.38    1.52
   3   1  13   22.88    1.25
   3   1  13   21.90    1.28
   4  -1  13   26.23    1.51
  -4  -1 -13   26.85    1.50
  -4  -1 -13   26.32    1.34
   4   1  13   27.55    1.42
   4   1  13   25.63    1.45
  -4   1 -13   27.89    1.45
   4   1  13   28.49    1.67
  -5  -1 -13  307.68   12.77
  -5  -1 -13  305.55   12.56
   5  -1  13  319.96   12.76
   5  -1  13  307.08   12.72
  -5   1 -13  304.13   12.69
   5   1  13  293.93   12.67
   5   1  13  313.37   12.63
   5   1  13  316.09   12.92
   6  -1  13   13.09    1.02
   6  -1  13   12.31    0.77
  -6  -1 -13   12.50    0.92
  -6  -1 -13   12.16    0.78
  -6   1 -13   12.37    0.75
  -6   1 -13   12.97    0.85
   6   1  13   12.79    0.94
   6   1  13   12.36    0.77
  -7  -1 -13   54.23    2.57
  -7  -1 -13   54.17    2.35
   7  -1  13   53.09    2.52
   7   1  13   51.86    2.39
  -7   1 -13   53.43    2.46
  -7   1 -13   50.47    2.31
   7   1  13   52.87    2.48
   8  -1  13    0.65    0.35
  -8  -1 -13    0.80    0.34
  -8  -1 -13    0.84    0.27
   8   1  13    0.78    0.45
  -8   1 -13    0.72    0.25
  -8   1 -13    0.87    0.20
   9  -1  13   40.00    1.82
  -9  -1 -13   38.05    1.69
   9   1  13   37.42    1.78
  -9   1 -13   38.21    1.69
  12  -2 -13    1.05    0.25
 -12  -2  13    0.93    0.18
 -12   2  13    1.62    0.20
 -11  -2  13    7.68    0.70
 -11  -2  13    7.67    0.49
  11  -2 -13    7.42    0.61
 -11   2  13    7.82    0.49
 -11   2  13    8.04    0.62
 -10  -2  13    2.75    0.38
 -10  -2  13    2.58    0.40
  10  -2 -13    1.93    0.37
 -10   2  13    3.81    0.43
 -10   2  13    3.65    0.36
  -9  -2  13   30.90    1.61
   9  -2 -13   29.36    1.65
  -9  -2  13   31.21    1.45
  -9   2  13   30.12    1.44
  -9   2  13   31.06    1.60
  -8  -2  13   46.48    2.11
  -8  -2  13   46.51    2.29
   8  -2 -13   46.86    2.36
  -8   2  13   48.26    2.28
  -8   2  13   46.20    2.11
  -7  -2  13  144.68    6.01
  -7  -2  13  141.44    5.79
   7  -2 -13  143.81    6.10
  -7   2  13  126.69    5.83
  -7   2  13  139.66    5.98
  -6  -2  13  169.98    7.31
  -6  -2  13  177.41    7.41
  -6  -2  13  169.17    7.09
   6  -2 -13  178.51    7.40
  -6   2  13  165.95    7.10
  -6   2  13  169.50    7.30
   5  -2 -13  414.57   16.68
  -5  -2  13  409.44   16.57
  -5  -2  13  396.55   16.36
  -5  -2  13  427.10   16.72
  -5   2  13  387.40   16.39
  -5   2  13  391.36   16.58
  -4  -2  13   35.63    1.93
  -4  -2  13   37.25    1.85
  -4  -2  13   35.98    1.65
   4  -2 -13   36.42    1.92
  -4   2  13   36.43    1.86
  -4   2  13   33.78    1.68
  -3  -2  13   13.16    0.75
  -3  -2  13   14.55    1.03
   3  -2 -13   13.74    1.00
  -3   2  13   13.24    0.92
  -3   2  13   13.42    0.81
  -3   2  13   13.76    0.94
  -3   2  13   13.63    1.20
   2  -2 -13   20.86    1.27
  -2  -2  13   20.31    0.98
  -2  -2  13   21.64    1.31
  -2   2  13   19.38    1.18
  -2   2  13   18.66    1.21
   2   2 -13   20.73    1.16
  -2   2  13   21.01    1.09
  -2   2  13   24.11    1.68
   1  -2 -13  109.70    4.70
  -1  -2  13  122.80    5.07
  -1   2  13  112.45    4.76
  -1   2  13  113.82    4.96
  -1   2  13  110.00    5.40
  -1   2  13  115.20    4.91
   1   2 -13  114.23    4.91
   0  -2  13   44.64    2.18
   0  -2 -13   41.91    1.90
   0   2  13   44.41    2.45
   0   2  13   43.20    2.09
   0   2 -13   43.05    2.08
   0   2  13   41.17    1.89
  -1  -2 -13    0.63    0.24
   1  -2  13    0.67    0.30
  -1  -2 -13    0.72    0.33
  -1   2 -13    0.60    0.27
   1   2  13    0.48    0.36
   1   2  13    0.59    0.32
   1   2  13    0.74    0.49
  -2  -2 -13   15.81    0.91
  -2  -2 -13   15.32    1.04
   2  -2  13   17.91    1.08
  -2   2 -13   16.43    1.02
   2   2  13   15.69    1.01
   2   2  13   14.67    0.95
   2   2  13   16.79    1.32
   3  -2  13   24.56    1.36
  -3  -2 -13   23.39    1.21
  -3  -2 -13   22.70    1.37
   3   2  13   24.00    1.26
   3   2  13   22.59    1.32
   3   2  13   24.13    1.60
  -3   2 -13   23.40    1.32
  -4  -2 -13   54.73    2.49
  -4  -2 -13   54.14    2.69
   4  -2  13   57.16    2.62
   4   2  13   57.06    2.81
   4   2  13   56.41    2.60
   4   2  13   54.70    2.89
  -4   2 -13   56.52    2.61
   5  -2  13   31.86    1.72
  -5  -2 -13   32.71    1.57
   5  -2  13   34.19    1.62
  -5  -2 -13   32.22    1.75
  -5   2 -13   34.22    1.68
   5   2  13   29.74    1.61
   5   2  13   32.95    1.64
  -6  -2 -13   35.85    1.87
   6  -2  13   36.45    1.84
  -6  -2 -13   35.76    1.67
  -6   2 -13   35.40    1.74
   6   2  13   35.06    1.71
   6   2  13   35.21    1.73
   7  -2  13   60.18    2.63
  -7  -2 -13   57.10    2.48
  -7  -2 -13   54.77    2.67
   7   2  13   59.54    2.54
  -7   2 -13   56.54    2.56
   7   2  13   52.78    2.42
  -8  -2 -13   26.29    1.20
  -8  -2 -13   23.51    1.35
   8  -2  13   27.08    1.31
   8   2  13   23.09    1.15
  -8   2 -13   26.82    1.33
  -8   2 -13   24.94    1.15
   8   2  13   23.56    1.28
   9  -2  13  114.25    4.58
  -9  -2 -13  105.76    4.50
  -9   2 -13  108.91    4.48
 -11  -3  13    4.40    0.29
  11  -3 -13    3.12    0.33
  10  -3 -13   27.06    1.40
 -10  -3  13   28.84    1.26
 -10   3  13   28.07    1.27
  -9  -3  13   37.69    1.71
   9  -3 -13   32.77    1.83
  -9  -3  13   28.59    1.89
  -9   3  13   31.61    1.49
  -9   3  13   32.54    1.51
  -9   3  13   32.14    1.64
  -8  -3  13   26.07    1.42
   8  -3 -13   24.06    1.44
  -8  -3  13   27.89    1.26
  -8   3  13   25.99    1.30
  -8   3  13   26.11    1.51
  -8   3  13   26.89    1.28
  -7  -3  13   42.69    1.87
  -7  -3  13   38.23    2.08
   7  -3 -13   43.32    2.03
   7  -3 -13   41.98    2.14
  -7  -3  13   41.94    2.15
  -7   3  13   41.90    1.90
  -7   3  13   40.01    1.94
  -7   3  13   42.04    2.08
  -6  -3  13   54.46    2.68
  -6  -3  13   54.55    2.61
   6  -3 -13   53.62    2.75
   6  -3 -13   55.52    2.70
  -6  -3  13   56.62    2.40
  -6   3  13   54.55    2.45
  -6   3  13   53.76    2.51
  -6   3  13   56.52    2.65
  -5  -3  13   68.74    3.25
  -5  -3  13   67.15    2.97
  -5   3  13   64.70    3.17
  -5   3  13   72.39    3.22
  -4  -3  13  111.35    4.77
   4  -3 -13  101.77    4.68
  -4  -3  13  104.35    4.35
  -4   3  13  105.97    4.55
  -4   3  13  104.53    4.65
  -4   3  13  101.44    4.43
  -3  -3  13  175.95    7.51
   3  -3 -13  177.31    7.48
  -3   3  13  170.48    7.80
  -3   3  13  171.14    7.20
  -3   3  13  177.33    7.33
  -2  -3  13   61.42    2.86
  -2   3  13   60.18    3.17
  -2   3  13   59.77    2.57
   2   3 -13   51.21    2.83
  -2   3  13   59.88    2.95
  -2   3  13   56.44    2.68
  -1  -3  13    3.52    0.57
  -1   3  13    3.60    0.78
  -1   3  13    3.67    0.40
   1   3 -13    3.96    0.56
  -1   3  13    4.44    0.60
  -1   3  13    3.71    0.59
   0  -3  13  143.60    6.41
   0   3  13  146.68    6.12
   0   3  13  157.05    6.85
   0   3  13  150.18    6.34
  -1  -3 -13    0.72    0.18
   1  -3  13    0.17    0.24
   1   3  13   -0.15    0.29
   1   3  13    0.32    0.50
  -1   3 -13    0.21    0.24
   1   3  13    0.33    0.35
  -2  -3 -13  152.44    7.00
   2  -3  13  133.00    6.10
   2   3  13  141.97    5.97
  -2   3 -13  133.38    5.93
   2   3  13  134.57    6.03
  -3  -3 -13   10.94    0.69
   3  -3  13   12.15    0.81
  -3  -3 -13   11.28    1.15
   3   3  13   10.63    0.82
  -3   3 -13   11.91    0.83
   3   3  13   11.42    0.78
   4  -3  13    7.03    0.71
  -4  -3 -13    7.32    0.55
  -4  -3 -13    7.53    1.03
  -4  -3 -13    7.50    0.89
   4  -3  13    7.53    0.58
  -4   3 -13    7.58    0.65
   4   3  13    7.61    0.69
   5  -3  13   60.12    2.69
  -5  -3 -13   54.44    2.76
  -5  -3 -13   57.45    2.55
  -5   3 -13   66.18    3.09
   5   3  13   58.69    2.66
  -6  -3 -13    0.58    0.43
  -6  -3 -13    0.58    0.24
   6  -3  13    0.20    0.33
   6   3  13    0.70    0.35
  -6   3 -13    0.73    0.23
  -7  -3 -13   45.47    1.90
   7  -3  13   45.17    1.97
  -7   3 -13   44.71    1.99
   7   3  13   42.78    1.93
   7   3  13   40.33    1.91
  -8  -3 -13    0.61    0.21
   8   3  13    0.08    0.15
  -8   3 -13    0.32    0.13
  -9   4  13    0.14    0.13
   8  -4 -13    0.12    0.19
  -8   4  13    0.19    0.15
   7  -4 -13   86.11    3.90
  -7  -4  13   79.66    3.95
  -7   4  13   93.89    3.81
  -7   4  13   96.67    3.76
  -7   4  13   92.21    3.95
   6  -4 -13   10.61    0.68
  -6  -4  13    9.76    0.78
  -6   4  13   10.94    0.64
  -6   4  13   10.68    0.65
  -6   4  13    9.77    0.76
  -5  -4  13  100.30    4.87
   5  -4 -13  117.78    5.00
  -5   4  13  110.56    4.89
  -5   4  13  120.00    4.88
  -5   4  13  111.61    4.67
   4  -4 -13    2.69    0.55
  -4  -4  13    3.15    0.54
  -4   4  13    2.93    0.38
  -4   4  13    2.81    0.43
  -3  -4  13   16.77    1.19
   3  -4 -13   20.34    1.47
  -3   4  13   20.92    1.12
  -3   4  13   21.38    1.01
   2  -4 -13    1.81    0.60
  -2  -4  13    1.57    0.40
  -2   4  13    1.74    0.27
  -2   4  13    2.44    0.48
  -2   4  13    2.74    0.51
  -2   4  13    1.57    0.36
   1  -4 -13   81.19    3.99
  -1  -4  13   78.58    3.55
  -1   4  13   76.97    3.24
  -1   4  13   78.01    3.41
   1   4 -13   73.25    3.42
   0  -4  13    4.71    0.54
   0  -4 -13    5.11    0.83
   0   4  13    4.37    0.75
   0   4  13    4.45    0.54
   0   4 -13    3.28    0.63
   0   4  13    4.43    0.32
   1  -4  13   19.64    1.11
  -1  -4 -13   17.41    1.41
   1   4  13   19.62    1.12
   1   4  13   20.42    1.10
  -1   4 -13   15.23    1.30
   2  -4  13    7.87    0.60
  -2  -4 -13    6.85    0.88
  -2   4 -13    9.07    0.68
   2   4  13    8.44    0.66
   2   4  13    8.06    0.65
   3  -4  13   31.30    1.45
  -3  -4 -13   29.50    1.79
   3  -4  13   28.29    1.45
   3   4  13   29.42    1.46
  -3   4 -13   31.05    1.52
   3   4  13   28.80    1.41
  -4  -4 -13    1.88    0.46
   4  -4  13    1.39    0.30
   4   4  13    1.15    0.30
  -4   4 -13    1.80    0.32
  -5   4 -13    9.96    0.65
   5   4  13    7.77    0.55
   6   4  13   19.21    0.90
   6   4  13   17.71    0.87
  -6  -5  13    3.79    0.37
  -6   5  13    5.02    0.41
  -6   5  13    4.79    0.30
  -5  -5  13    2.08    0.34
  -5   5  13    2.22    0.38
  -5   5  13    2.60    0.25
   4  -5 -13   41.03    1.85
  -4   5  13   40.17    1.72
  -4   5  13   40.88    1.86
  -3  -5  13   31.24    1.53
   3  -5 -13   31.28    1.59
  -3   5  13   31.40    1.49
  -3   5  13   29.76    1.32
   2  -5 -13   47.51    2.28
  -2  -5  13   46.33    2.13
  -2   5  13   46.70    2.08
  -2   5  13   48.22    1.99
  -2   5  13   40.73    1.89
   1  -5 -13    3.41    0.53
  -1  -5  13    3.05    0.37
  -1   5  13    3.07    0.39
  -1   5  13    3.20    0.42
   0  -5  13    0.06    0.16
   0  -5 -13    0.18    0.25
   0   5  13    0.02    0.19
   0   5  13    0.10    0.20
   1  -5  13   11.51    0.63
  -1  -5 -13   11.39    0.86
   1   5  13   11.38    0.67
   1   5  13   11.94    0.64
  -2  -5 -13   58.53    2.72
   2   5  13   57.22    2.45
  -3  -5 -13   18.78    1.04
   3   5  13   19.13    0.89
  12   0 -14   40.68    1.83
 -11   0  14    0.07    0.17
 -11   0  14    0.02    0.16
  11   0 -14   -0.04    0.20
 -10   0  14   34.63    1.65
  10   0 -14   37.01    1.81
 -10   0  14   37.29    1.84
   9   0 -14    0.34    0.30
  -9   0  14   -0.03    0.22
  -9   0  14   -0.01    0.18
   8   0 -14  265.25   11.28
  -8   0  14  280.60   11.32
  -8   0  14  270.83   11.13
  -7   0  14    0.25    0.23
   7   0 -14    0.18    0.27
  -6   0  14    7.71    0.59
   6   0 -14    7.84    0.68
  -6   0  14    7.92    0.72
   5   0 -14    0.34    0.23
  -5   0  14    0.26    0.22
  -5   0  14    0.55    0.28
  -4   0  14  329.17   13.47
  -4   0  14  329.15   13.62
  -4   0  14  329.55   13.29
   4   0 -14  320.72   13.44
  -3   0  14    0.11    0.20
  -3   0  14    0.09    0.25
  -3   0  14    0.28    0.24
  -2   0  14    1.32    0.28
  -2   0  14    1.12    0.36
  -2   0  14    0.87    0.30
  -1   0  14    3.82    0.39
   0   0  14   82.51    3.89
   0   0 -14   84.70    3.56
   0   0 -14   82.04    3.68
   0   0  14   84.46    3.65
   1   0  14    0.96    0.41
   1   0  14    0.98    0.36
  -1   0 -14    0.28    0.26
  -1   0 -14    0.30    0.20
   2   0  14   24.63    1.30
  -2   0 -14   24.88    1.25
  -2   0 -14   26.06    1.40
   2   0  14   25.53    1.52
   3   0  14   -0.07    0.27
   3   0  14    0.26    0.26
  -3   0 -14    0.15    0.21
  -3   0 -14    0.43    0.26
   4   0  14   20.11    1.31
  -4   0 -14   20.04    1.06
   4   0  14   18.74    1.21
  -5   0 -14    0.14    0.22
  -5   0 -14    0.21    0.24
   5   0  14    0.37    0.46
   5   0  14   -0.06    0.25
  -6   0 -14  109.64    4.83
   6   0  14  110.77    4.82
  -6   0 -14  106.56    4.65
   6   0  14  116.80    4.83
  -7   0 -14    0.30    0.25
   7   0  14    0.18    0.36
  -7   0 -14    0.26    0.19
  -8   0 -14   23.19    1.25
   8   0  14   23.39    1.27
  -8   0 -14   23.37    1.11
   9   0  14   -0.04    0.25
  -9   0 -14    0.04    0.16
  12  -1 -14   62.44    2.70
 -12   1  14   60.01    2.56
 -11  -1  14    3.17    0.34
  11  -1 -14    2.88    0.40
 -11   1  14    3.14    0.33
  11   1 -14    4.21    0.38
 -11   1  14    2.15    0.45
  10  -1 -14    0.72    0.30
 -10  -1  14    0.82    0.23
 -10  -1  14    1.01    0.32
  10   1 -14    0.88    0.27
 -10   1  14    1.10    0.25
 -10   1  14    0.72    0.25
  -9  -1  14   18.25    1.12
  -9  -1  14   18.16    0.97
   9  -1 -14   18.16    1.13
   9   1 -14   18.02    1.04
  -9   1  14   17.90    0.96
  -9   1  14   17.41    1.09
  -8  -1  14   95.78    4.07
   8  -1 -14   98.47    4.30
  -8  -1  14   99.04    4.28
  -8   1  14   96.60    4.26
  -8   1  14   95.81    4.07
   8   1 -14   90.96    4.16
  -7  -1  14  115.05    4.79
   7  -1 -14  111.93    4.81
  -7   1  14  108.11    4.76
   7   1 -14  103.21    4.75
  -7   1  14  104.13    4.57
  -6  -1  14    6.72    0.68
   6  -1 -14    6.43    0.68
  -6  -1  14    5.69    0.64
  -6   1  14    5.81    0.62
  -6   1  14    5.49    0.53
   5  -1 -14    5.27    0.62
  -5  -1  14    5.77    0.63
  -5  -1  14    5.26    0.62
  -5  -1  14    5.47    0.52
  -5   1  14    5.43    0.60
  -5   1  14    5.47    0.52
   4  -1 -14   80.70    3.65
  -4  -1  14   75.29    3.41
  -4  -1  14   79.15    3.70
  -4  -1  14   83.06    3.62
  -4   1  14   78.63    3.65
  -4   1  14   86.34    4.50
  -3  -1  14    3.18    0.52
  -3  -1  14    3.74    0.42
   3  -1 -14    4.35    0.67
  -3  -1  14    4.01    0.54
  -3   1  14    3.61    0.45
   3   1 -14    4.32    0.33
  -3   1  14    2.65    0.44
  -3   1  14    3.00    0.58
  -2  -1  14  216.95    9.13
   2  -1 -14  207.09    9.03
  -2   1  14  212.34    9.42
  -2   1  14  220.98    8.87
   2   1 -14  224.06    9.06
  -2   1  14  217.35    9.05
  -1  -1  14    8.90    0.78
  -1  -1  14    9.40    0.67
   1   1 -14    8.96    0.58
  -1   1  14    8.38    0.91
   1   1 -14    8.74    0.67
  -1   1  14    7.06    0.70
  -1   1  14    9.42    0.74
  -1   1  14    9.05    0.66
   0  -1  14    0.51    0.30
   0  -1 -14    0.55    0.22
   0  -1  14    0.71    0.47
   0  -1 -14    0.37    0.28
   0   1 -14    0.58    0.27
   0   1  14    0.79    0.19
   0   1  14    0.56    0.36
   0   1  14    0.97    0.38
  -1  -1 -14   29.88    1.45
  -1  -1 -14   29.81    1.60
   1  -1  14   29.80    1.67
  -1   1 -14   31.38    1.60
   1   1  14   30.77    1.80
   1   1  14   30.36    1.55
   2  -1  14    3.63    0.56
  -2  -1 -14    3.47    0.44
  -2  -1 -14    2.81    0.45
   2   1  14    3.51    0.55
   2   1  14    3.33    0.49
   2   1  14    2.50    0.53
  -2   1 -14    3.58    0.50
  -3  -1 -14   10.58    0.69
   3  -1  14   10.41    0.84
  -3  -1 -14    9.97    0.81
   3   1  14   10.20    0.81
   3   1  14   10.31    0.96
   3   1  14   10.15    0.77
  -3   1 -14   10.07    0.77
  -4  -1 -14    2.13    0.42
   4  -1  14    2.03    0.43
   4  -1  14    0.75    0.39
  -4  -1 -14    1.76    0.31
   4   1  14    1.61    0.45
   4   1  14    1.70    0.42
  -4   1 -14    2.20    0.40
   4   1  14    2.20    0.45
   5  -1  14    6.85    0.77
  -5  -1 -14    6.04    0.64
  -5  -1 -14    6.31    0.55
   5  -1  14    6.37    0.63
   5   1  14    6.84    0.76
  -5   1 -14    5.76    0.59
  -5   1 -14    6.38    0.53
   5   1  14    6.27    0.68
   5   1  14    5.71    0.54
   6  -1  14   13.33    1.01
  -6  -1 -14   13.40    0.78
  -6  -1 -14   13.55    0.94
   6  -1  14   12.94    0.71
  -6   1 -14   12.05    0.74
   6   1  14   11.86    0.87
   6   1  14   12.79    0.74
  -6   1 -14   13.18    0.86
  -7  -1 -14    1.57    0.34
  -7  -1 -14    1.10    0.25
   7  -1  14    1.57    0.41
  -7   1 -14    1.15    0.23
   7   1  14    1.86    0.45
   7   1  14    1.50    0.37
  -7   1 -14    1.40    0.30
  -8  -1 -14    4.00    0.36
  -8  -1 -14    5.65    0.73
   8  -1  14    4.14    0.55
  -8   1 -14    3.82    0.35
   8   1  14    3.08    0.46
   9  -1  14   19.67    1.01
   9   1  14   19.62    0.98
  -9   1 -14   19.83    0.91
 -11  -2  14    1.10    0.18
  11  -2 -14    1.03    0.25
 -11   2  14    1.19    0.22
 -11   2  14    0.93    0.19
 -10  -2  14   31.30    1.41
  10  -2 -14   29.66    1.56
 -10   2  14   29.88    1.53
 -10   2  14   31.90    1.42
  -9  -2  14   15.32    0.83
  -9  -2  14   15.51    0.97
   9  -2 -14   14.34    0.99
  -9   2  14   15.64    0.83
  -9   2  14   15.06    0.95
   8  -2 -14    1.69    0.41
  -8  -2  14    2.45    0.35
  -8  -2  14    2.06    0.37
  -8   2  14    2.49    0.35
  -8   2  14    3.38    0.48
  -7  -2  14   95.88    4.06
   7  -2 -14   95.35    4.32
  -7  -2  14   94.52    4.25
  -7   2  14   95.53    4.08
  -7   2  14   99.06    4.28
  -6  -2  14  259.66   10.58
  -6  -2  14  262.11   10.80
   6  -2 -14  265.56   10.88
  -6  -2  14  271.03   11.13
  -6   2  14  248.68   10.61
  -6   2  14  248.80   10.79
  -5  -2  14   35.29    1.63
   5  -2 -14   34.44    1.88
  -5  -2  14   36.26    1.92
  -5   2  14   33.16    1.64
   4  -2 -14  348.51   14.12
  -4  -2  14  334.64   13.79
  -4  -2  14  348.34   14.15
  -4   2  14  332.31   13.84
  -4   2  14  340.07   14.05
  -3  -2  14   32.13    1.75
  -3  -2  14   31.37    1.43
   3  -2 -14   32.29    1.71
  -3   2  14   31.36    1.94
  -3   2  14   30.50    1.61
  -3   2  14   31.22    1.66
   3   2 -14   29.44    1.38
  -3   2  14   31.36    1.50
   2  -2 -14   11.67    0.89
  -2  -2  14   12.00    0.92
  -2   2  14   10.09    0.83
   2   2 -14   10.17    0.75
  -2   2  14   11.14    0.82
  -2   2  14   12.06    0.73
  -2   2  14   10.26    1.04
  -1  -2  14   23.65    1.41
  -1   2  14   23.71    1.32
  -1   2  14   24.88    1.64
  -1   2  14   23.43    1.31
  -1   2  14   21.94    1.14
   1   2 -14   22.41    1.27
   0  -2  14    4.68    0.60
   0  -2 -14    6.09    0.44
   0   2  14    5.03    0.81
   0   2  14    4.82    0.60
   0   2 -14    5.23    0.57
   0   2  14    4.06    0.37
   1  -2  14  183.80    7.75
  -1  -2 -14  173.31    7.47
  -1   2 -14  186.63    7.68
   1   2  14  174.61    7.59
   1   2  14  188.07    7.66
   1   2  14  188.57    8.03
  -2  -2 -14   44.18    2.07
   2  -2  14   45.50    2.27
   2   2  14   47.95    2.55
   2   2  14   47.33    2.22
   3  -2  14  297.45   12.20
  -3  -2 -14  290.26   12.01
  -3  -2 -14  285.96   12.22
   3   2  14  301.37   12.46
  -3   2 -14  298.75   12.17
   3   2  14  293.60   12.11
  -4  -2 -14   55.14    2.66
   4  -2  14   53.40    2.61
  -4  -2 -14   54.00    2.44
   4  -2  14   55.58    2.59
   4   2  14   58.33    2.86
   4   2  14   53.94    2.48
   4   2  14   56.52    2.55
  -4   2 -14   55.64    2.58
  -5  -2 -14    1.48    0.28
   5  -2  14    1.90    0.31
   5  -2  14    1.48    0.48
  -5  -2 -14    3.17    0.48
  -5   2 -14    1.40    0.33
   5   2  14    1.48    0.37
   5   2  14    1.60    0.34
  -6  -2 -14   23.16    1.11
   6  -2  14   23.05    1.28
  -6  -2 -14   22.33    1.28
   6   2  14   22.57    1.14
   6   2  14   20.88    1.12
  -6   2 -14   22.86    1.20
   6   2  14   21.07    1.05
   7  -2  14   24.59    1.27
  -7  -2 -14   24.99    1.14
  -7  -2 -14   20.09    1.63
  -7   2 -14   23.87    1.20
   7   2  14   22.16    1.18
   7   2  14   23.31    1.12
  -7   2 -14   23.42    1.10
   8  -2  14   30.52    1.46
  -8  -2 -14   28.47    1.35
  -8   2 -14   32.60    1.45
 -10  -3  14   75.53    2.93
  10  -3 -14   63.84    2.95
 -10   3  14   65.38    2.85
   9  -3 -14  109.25    4.90
  -9  -3  14  116.75    4.72
  -9   3  14  110.92    4.80
  -9   3  14  124.86    5.13
  -9   3  14  113.84    4.75
   8  -3 -14  112.90    5.03
  -8   3  14  117.37    4.89
  -8   3  14  119.96    5.04
   7  -3 -14   31.80    1.58
   7  -3 -14   30.14    1.65
  -7  -3  14   33.02    1.43
  -7  -3  14   29.03    1.63
  -7   3  14   31.44    1.52
  -7   3  14   31.95    1.47
   6  -3 -14   14.02    0.99
  -6  -3  14   14.45    0.75
   6  -3 -14   14.29    1.06
  -6  -3  14   13.12    0.98
  -6   3  14   14.29    0.89
  -6   3  14   13.54    0.96
  -6   3  14   15.10    0.83
  -5  -3  14    5.72    0.41
  -5  -3  14    5.81    0.66
   5  -3 -14    5.13    0.64
  -5   3  14    5.67    0.51
  -5   3  14    5.35    0.60
  -5   3  14    4.84    0.57
   4  -3 -14   22.82    1.38
  -4  -3  14   20.81    1.35
  -4   3  14   22.89    1.33
  -4   3  14   23.95    1.16
  -4   3  14   23.88    1.26
  -3  -3  14   18.30    1.26
  -3   3  14   20.57    1.32
  -3   3  14   20.30    1.23
   3   3 -14   19.46    0.93
  -3   3  14   21.18    1.51
  -3   3  14   23.39    1.33
  -2  -3  14  118.19    5.20
  -2   3  14  113.36    4.96
  -2   3  14  116.69    5.31
  -2   3  14   98.30    4.84
  -1  -3  14    7.68    0.85
  -1   3  14    9.14    0.93
   1   3 -14    7.15    0.64
  -1   3  14    9.05    1.09
   0  -3  14   68.50    3.12
   0   3 -14   60.02    2.84
   0   3  14   61.78    3.25
   0   3  14   61.23    2.87
   0   3  14   67.71    3.08
   0   3  14   56.32    2.59
   1  -3  14    0.93    0.35
  -1  -3 -14    0.95    0.49
   1   3  14    1.08    0.55
   1   3  14    1.15    0.38
  -1   3 -14    0.63    0.28
   1   3  14    0.97    0.33
  -2  -3 -14   12.56    1.20
  -2  -3 -14   14.71    0.71
   2  -3  14   13.70    0.91
  -2   3 -14   12.86    0.88
   2   3  14   13.19    0.91
   2   3  14   12.83    0.85
  -3  -3 -14    7.94    0.53
  -3  -3 -14    7.84    0.94
   3  -3  14    7.54    0.62
   3   3  14    7.27    0.65
  -3   3 -14    8.38    0.67
   4  -3  14   68.09    3.01
   4  -3  14   68.50    2.93
  -4  -3 -14   65.64    3.37
  -4  -3 -14   67.08    2.86
   4   3  14   67.08    2.99
   5  -3  14    1.03    0.39
   5   3  14    0.64    0.26
  -5   3 -14    1.17    0.27
   6  -3  14  129.15    5.19
  -6  -3 -14  123.78    5.09
  -6   3 -14  135.00    5.41
   6   3  14  120.32    5.15
   6   3  14  113.93    5.10
   7  -3  14    6.63    0.48
  -7   3 -14    6.84    0.43
   7   3  14    6.42    0.45
  -8   4  14   50.73    2.14
  -7  -4  14   48.34    2.32
  -7   4  14   53.81    2.19
  -6  -4  14   96.29    4.64
   6  -4 -14  113.04    4.52
  -6   4  14  111.94    4.51
  -6   4  14  112.32    4.49
   5  -4 -14   35.32    1.83
  -5   4  14   34.06    1.55
  -5   4  14   29.94    1.64
  -5   4  14   32.48    1.49
   4  -4 -14    3.50    0.59
  -4  -4  14    3.10    0.48
  -4   4  14    3.21    0.44
  -4   4  14    3.66    0.36
  -4   4  14    4.03    0.54
   3  -4 -14    9.99    0.97
  -3  -4  14   10.74    0.80
  -3   4  14    9.83    0.69
  -3   4  14   10.27    0.59
  -3   4  14    9.46    0.77
   2  -4 -14    9.67    0.98
  -2  -4  14    7.80    0.70
  -2   4  14    9.07    0.52
  -2   4  14    9.43    0.76
  -2   4  14    8.40    0.65
  -1  -4  14   21.64    1.29
   1  -4 -14   25.49    1.66
  -1   4  14   22.43    1.27
  -1   4  14   25.29    1.25
   0  -4  14   61.42    2.73
   0  -4 -14   57.33    3.06
   0   4  14   58.26    2.64
   0   4 -14   58.54    2.68
   0   4  14   59.12    2.66
   1  -4  14   70.66    3.38
  -1  -4 -14   80.37    3.81
  -1   4 -14   77.74    3.41
   1   4  14   81.05    3.37
   2  -4  14  306.37   11.14
  -2  -4 -14  262.92   11.38
   2  -4  14  266.84   10.95
   2   4  14  251.17   10.92
  -2   4 -14  257.25   11.02
   2   4  14  267.00   10.98
   3  -4  14  156.00    6.14
  -3  -4 -14  149.92    6.53
   3  -4  14  152.11    6.18
   3   4  14  150.86    6.22
  -3   4 -14  143.62    6.64
   3   4  14  146.26    6.25
  -4  -4 -14  106.67    5.35
   4  -4  14  136.59    5.12
   4   4  14  129.72    5.17
   5   4  14   28.19    1.29
  -5   5  14   21.56    1.03
   4  -5 -14   28.38    1.23
  -4  -5  14   25.14    1.33
  -4   5  14   29.84    1.17
   3  -5 -14   72.83    3.13
  -3  -5  14   69.50    3.11
  -3   5  14   72.38    3.05
   2  -5 -14   65.25    2.86
  -2  -5  14   58.93    2.73
  -2   5  14   64.22    2.71
   1  -5 -14   27.04    1.44
  -1  -5  14   25.18    1.28
  -1   5  14   27.08    1.20
  -1   5  14   28.32    1.27
   0  -5  14   25.13    1.22
   0  -5 -14   25.00    1.38
   0   5  14   26.54    1.17
   0   5  14   27.47    1.26
  -1  -5 -14    6.87    0.59
   1  -5  14    6.58    0.36
   1   5  14    6.59    0.42
   1   5  14    6.58    0.40
 -12   0  15    0.00    0.10
 -11   0  15   92.40    4.17
  11   0 -15   79.71    3.80
 -11   0  15   97.30    3.75
  10   0 -15    0.11    0.21
 -10   0  15   -0.09    0.18
  -9   0  15   16.89    0.92
  -9   0  15   17.53    1.08
   9   0 -15   15.99    0.98
  -8   0  15    0.09    0.21
   8   0 -15    0.06    0.24
  -8   0  15    0.29    0.27
  -7   0  15  208.65    8.66
   7   0 -15  202.84    8.59
  -6   0  15    0.11    0.24
   6   0 -15    0.30    0.22
  -6   0  15    0.34    0.23
   5   0 -15  445.62   18.54
  -5   0  15  481.26   18.64
  -5   0  15  439.21   18.74
  -4   0  15    0.12    0.22
  -4   0  15    0.21    0.22
  -4   0  15    0.06    0.24
  -3   0  15  188.18    8.10
  -3   0  15  199.06    7.75
  -3   0  15  178.23    7.91
  -2   0  15   -0.18    0.20
   2   0 -15    0.33    0.17
  -2   0  15   -0.43    0.27
  -2   0  15    0.03    0.29
  -1   0  15  112.58    4.63
   1   0 -15   95.81    4.63
   1   0 -15  113.40    4.50
  -1   0  15  109.13    4.86
  -1   0  15  107.49    4.44
   0   0 -15   -0.04    0.22
   0   0 -15    0.10    0.20
   0   0  15    1.56    0.39
   0   0  15    0.12    0.27
  -1   0 -15  115.92    5.18
   1   0  15  122.76    5.12
  -1   0 -15  120.48    5.03
   1   0  15  122.88    5.38
  -2   0 -15    2.08    0.39
  -2   0 -15    0.99    0.25
   2   0  15    0.56    0.27
   3   0  15  155.61    6.63
  -3   0 -15  158.36    6.61
   3   0  15  159.76    6.77
  -3   0 -15  160.20    6.79
   3   0  15  166.03    6.97
   4   0  15   -0.05    0.29
   4   0  15    0.47    0.38
  -4   0 -15   -0.08    0.23
  -4   0 -15    0.11    0.22
  -5   0 -15  180.65    7.39
   5   0  15  176.97    7.53
   5   0  15  181.94    7.63
  -5   0 -15  178.34    7.57
  -6   0 -15    0.11    0.29
   6   0  15   -0.20    0.32
  -6   0 -15    0.17    0.20
   7   0  15   84.75    3.65
  -7   0 -15   80.55    3.66
  -7   0 -15   83.61    3.50
  -8   0 -15    0.10    0.15
   8   0  15    0.12    0.26
  11  -1 -15    0.05    0.17
 -11  -1  15    0.01    0.13
 -11   1  15   -0.15    0.14
 -10  -1  15    0.47    0.25
 -10  -1  15    0.97    0.35
  10  -1 -15    0.96    0.32
 -10   1  15    0.91    0.23
 -10   1  15    0.86    0.22
   9  -1 -15  280.62   11.69
  -9  -1  15  273.47   11.50
  -9  -1  15  275.00   11.68
  -9   1  15  320.05   12.06
   9   1 -15  280.10   11.88
  -9   1  15  271.24   11.50
  -8  -1  15    0.00    0.23
  -8  -1  15    0.12    0.20
   8  -1 -15    0.16    0.28
  -8   1  15    0.35    0.21
  -8   1  15    0.34    0.27
  -7  -1  15  140.45    6.00
   7  -1 -15  139.50    6.01
  -7   1  15  137.39    5.98
  -7   1  15  140.13    5.81
   6  -1 -15    4.67    0.59
  -6  -1  15    6.42    0.63
  -6   1  15    5.59    0.62
  -5  -1  15  108.51    4.69
  -5  -1  15  110.52    4.92
   5  -1 -15  115.91    4.92
  -5  -1  15  106.12    4.98
  -5   1  15  116.09    4.73
  -5   1  15  114.47    4.94
  -4  -1  15    4.50    0.53
  -4  -1  15    4.02    0.45
  -4  -1  15    3.96    0.58
   4  -1 -15    4.57    0.53
  -4   1  15    4.05    0.48
  -4   1  15    4.16    0.54
  -4   1  15    4.50    0.66
   3  -1 -15   72.52    3.35
  -3  -1  15   72.78    3.47
  -3  -1  15   75.38    3.16
  -3   1  15   73.28    3.57
  -3   1  15   73.65    3.39
  -3   1  15   77.24    3.21
  -2  -1  15   15.11    1.08
  -2  -1  15   15.42    0.79
  -2   1  15   15.33    1.16
  -2   1  15   16.01    1.03
  -2   1  15   16.01    0.98
  -2   1  15   15.67    0.87
   2   1 -15   15.27    0.80
  -1  -1  15  132.98    5.74
  -1  -1  15  129.59    5.49
   1  -1 -15  128.53    5.38
   1   1 -15  130.69    5.58
  -1   1  15  134.34    5.58
   1   1 -15  132.11    5.42
  -1   1  15  129.68    5.39
  -1   1  15  129.44    5.85
   0  -1 -15    5.65    0.49
   0  -1 -15    4.80    0.62
   0  -1  15    5.33    0.65
   0   1 -15    6.24    0.59
   0   1  15    5.50    0.61
   0   1  15    5.71    0.76
   0   1 -15    5.52    0.50
  -1  -1 -15  221.83    9.35
  -1  -1 -15  223.06    9.55
   1  -1  15  242.49    9.69
   1   1  15  224.80    9.47
   1   1  15  231.18    9.79
  -1   1 -15  234.58    9.54
  -1   1 -15  224.73    9.36
   2  -1  15   10.16    0.85
  -2  -1 -15   10.82    0.67
  -2   1 -15    9.30    0.64
   2   1  15    9.15    0.72
   2   1  15    8.36    0.74
   2   1  15    9.40    0.94
   3  -1  15    0.32    0.29
  -3  -1 -15    0.02    0.21
  -3  -1 -15    0.18    0.26
  -3   1 -15   -0.06    0.21
   3   1  15    0.45    0.35
  -3   1 -15    0.12    0.21
  -4  -1 -15    2.51    0.43
   4  -1  15    2.19    0.52
  -4  -1 -15    2.46    0.35
   4  -1  15    2.15    0.43
   4   1  15    2.34    0.52
  -4   1 -15    2.23    0.33
   4   1  15    2.37    0.46
   4   1  15    2.17    0.38
  -4   1 -15    2.69    0.44
  -5  -1 -15   19.63    1.02
  -5  -1 -15   20.33    1.20
   5  -1  15   19.80    1.21
   5  -1  15   19.19    1.11
  -5   1 -15   18.94    1.00
   5   1  15   19.94    1.26
   5   1  15   17.69    1.10
  -5   1 -15   19.96    1.15
   5   1  15   18.79    1.00
  -6  -1 -15   19.13    1.15
   6  -1  15   20.22    1.19
  -6  -1 -15   20.43    1.02
  -6   1 -15   19.92    1.00
   6   1  15   20.96    1.14
  -6   1 -15   20.13    1.13
   6   1  15   19.72    0.96
   7  -1  15    0.47    0.31
  -7  -1 -15    0.83    0.28
  -7  -1 -15    0.49    0.19
  -7   1 -15    0.28    0.18
  -7   1 -15    0.47    0.22
   7   1  15    0.24    0.28
  -8  -1 -15   42.47    1.85
   8  -1  15   45.01    1.97
  -8   1 -15   43.19    1.85
   8   1  15   41.86    1.90
  11  -2 -15   57.49    2.69
 -11  -2  15   69.26    2.70
 -11   2  15   57.71    2.64
 -11   2  15   65.24    2.60
 -10  -2  15   20.37    0.93
  10  -2 -15   20.14    1.08
 -10   2  15   17.34    1.09
 -10   2  15   19.83    0.94
 -10   2  15   19.19    0.97
   9  -2 -15    2.20    0.41
  -9  -2  15    3.81    0.40
  -9  -2  15    6.19    1.02
  -9   2  15    3.13    0.38
  -9   2  15    3.31    0.43
   8  -2 -15    0.46    0.26
   8  -2 -15    0.46    0.25
  -8  -2  15    0.29    0.20
  -8  -2  15    0.45    0.27
  -8   2  15    0.85    0.24
  -8   2  15    0.53    0.30
   7  -2 -15   -0.10    0.23
  -7  -2  15    0.17    0.27
  -7  -2  15    0.44    0.40
  -7  -2  15    0.49    0.22
  -7   2  15    0.19    0.25
  -7   2  15    0.32    0.22
  -6  -2  15   24.74    1.43
  -6  -2  15   25.91    1.25
   6  -2 -15   26.77    1.52
  -6  -2  15   25.16    1.49
  -6   2  15   26.56    1.47
  -6   2  15   28.53    1.33
  -5  -2  15   70.99    3.23
  -5  -2  15   63.97    3.09
  -5  -2  15   66.33    2.96
   5  -2 -15   69.61    3.21
  -5   2  15   65.83    3.11
   4  -2 -15   58.96    2.79
  -4  -2  15   59.56    2.85
  -4  -2  15   59.46    2.52
  -4   2  15   59.73    2.71
  -4   2  15   55.45    2.74
  -4   2  15   57.74    3.56
  -4   2  15   58.08    2.58
   3  -2 -15  183.59    7.65
  -3  -2  15  186.42    7.73
  -3  -2  15  178.92    7.31
  -3   2  15  178.28    7.92
  -3   2  15  174.88    7.41
   3   2 -15  174.94    7.30
  -3   2  15  186.34    7.77
  -3   2  15  179.25    7.55
  -2  -2  15   33.70    1.81
  -2   2  15   32.76    1.99
  -2   2  15   32.00    1.52
  -2   2  15   33.39    1.70
   2   2 -15   32.82    1.49
  -1  -2  15   39.50    2.10
  -1   2  15   39.94    1.81
  -1   2  15   42.75    2.34
  -1   2  15   42.25    2.02
   0  -2 -15   45.92    2.03
   0  -2  15   47.89    2.37
   0   2 -15   48.26    2.28
   0   2  15   47.04    2.25
   0   2  15   48.13    2.58
   1  -2  15  227.29    9.65
  -1  -2 -15  231.47    9.42
   1   2  15  227.71    9.89
   1   2  15  232.56    9.54
  -1   2 -15  231.10    9.56
  -2  -2 -15    0.01    0.20
   2  -2  15    0.01    0.22
  -2  -2 -15    0.10    0.33
   2   2  15    0.21    0.34
   2   2  15   -0.28    0.30
  -2   2 -15    0.21    0.22
  -3  -2 -15   96.97    4.13
   3  -2  15   93.92    4.32
  -3  -2 -15   96.25    4.35
   3   2  15  105.43    4.61
   3   2  15   97.32    4.24
  -3   2 -15  100.48    4.30
  -4  -2 -15    3.70    0.42
   4  -2  15    4.10    0.47
  -4  -2 -15    3.78    0.74
   4  -2  15    4.76    0.62
  -4   2 -15    3.59    0.48
   4   2  15    3.59    0.66
   4   2  15    3.53    0.50
   5  -2  15    8.74    0.77
   5  -2  15    9.55    0.52
  -5  -2 -15    8.65    0.57
  -5  -2 -15    8.22    0.71
  -5   2 -15    8.55    0.56
   5   2  15    8.29    0.63
  -5   2 -15    9.23    0.67
   6  -2  15   39.93    1.77
  -6  -2 -15   34.79    1.64
  -6  -2 -15   31.54    1.83
   6   2  15   34.78    1.61
  -6   2 -15   35.72    1.71
  -6   2 -15   36.46    1.59
   7  -2  15   15.76    0.88
  -7  -2 -15   15.10    0.75
   7   2  15   13.80    0.70
  -7   2 -15   14.99    0.73
   9  -3 -15   22.28    1.17
  -9   3  15   24.82    1.07
  -9   3  15   22.25    1.05
  -8  -3  15   12.59    0.62
   8  -3 -15   11.51    0.79
  -8   3  15   12.40    0.68
  -8   3  15   12.89    0.71
  -8   3  15   12.53    0.90
  -7  -3  15   16.47    1.04
   7  -3 -15   17.23    1.06
   7  -3 -15   18.13    0.97
  -7  -3  15   19.12    0.84
  -7   3  15   17.46    0.91
  -7   3  15   17.60    1.05
  -7   3  15   17.22    1.02
   6  -3 -15   79.15    3.54
   6  -3 -15   76.82    3.45
  -6  -3  15   70.04    3.23
  -6   3  15   78.19    3.25
  -6   3  15   76.36    3.44
  -6   3  15   76.71    3.31
   5  -3 -15   54.63    2.56
  -5  -3  15   55.46    2.59
  -5   3  15   52.26    2.55
  -5   3  15   51.98    2.33
  -5   3  15   51.68    2.42
  -4  -3  15   26.02    1.58
  -4   3  15   31.52    1.60
  -4   3  15   29.51    1.49
  -4   3  15   30.58    1.39
  -3  -3  15    3.61    0.54
  -3   3  15    3.97    0.41
  -3   3  15    4.45    0.52
  -3   3  15    4.19    0.53
  -2  -3  15   25.37    1.46
  -2   3  15   24.09    1.74
  -2   3  15   24.55    1.34
   2   3 -15   25.88    1.15
  -2   3  15   25.05    1.66
  -2   3  15   24.53    1.18
  -1  -3  15  240.71   10.06
  -1   3  15  244.86    9.95
  -1   3  15  240.69    9.73
  -1   3  15  238.24    9.96
  -1   3  15  254.90   10.40
   1   3 -15  223.45   10.06
   0  -3  15   58.87    2.75
   0   3 -15   57.93    2.66
   0   3  15   55.55    2.63
   0   3  15   61.99    3.06
   0   3  15   56.06    2.63
   1  -3  15  113.46    5.10
  -1  -3 -15  116.03    5.51
   1   3  15  123.24    5.05
  -1   3 -15  119.80    5.07
   1   3  15  117.66    4.98
   2  -3  15   23.39    1.29
  -2  -3 -15   22.97    1.60
   2   3  15   23.96    1.25
   3  -3  15    2.39    0.44
  -3  -3 -15    2.56    0.28
   3  -3  15    1.85    0.35
  -3  -3 -15    1.21    0.41
  -3   3 -15    2.39    0.38
   3   3  15    2.08    0.40
   4  -3  15   -0.19    0.31
  -4  -3 -15    0.10    0.14
   4  -3  15    0.13    0.13
   4   3  15    0.40    0.31
  -4   3 -15   -0.13    0.17
   5  -3  15   14.27    0.84
  -5  -3 -15   14.70    0.69
  -5   3 -15   15.11    0.87
   5   3  15   13.63    0.79
   6  -3  15   22.78    1.09
  -6  -3 -15   20.26    0.93
  -6   3 -15   21.24    0.98
   6   3  15   21.67    1.05
  -7  -4  15    0.14    0.16
  -7   4  15    0.27    0.14
  -6  -4  15   10.56    0.83
  -6   4  15   14.50    0.67
  -6   4  15   13.96    0.79
   5  -4 -15    4.99    0.51
  -5  -4  15    5.17    0.49
  -5   4  15    5.28    0.38
  -5   4  15    5.17    0.43
  -4  -4  15    8.79    0.71
   4  -4 -15   11.21    0.86
  -4   4  15   11.00    0.57
  -4   4  15   10.39    0.65
   3  -4 -15   18.66    1.28
  -3   4  15   15.66    1.24
  -3   4  15   16.78    0.92
  -3   4  15   17.01    0.81
  -2  -4  15    0.49    0.26
   2  -4 -15    0.48    0.33
  -2   4  15    0.60    0.35
  -2   4  15    0.62    0.38
  -2   4  15    0.74    0.14
   1  -4 -15   31.13    1.86
  -1  -4  15   29.90    1.60
  -1   4  15   34.00    1.65
  -1   4  15   33.20    1.56
   0  -4  15    0.16    0.25
   0  -4 -15    0.02    0.30
   0   4  15    0.00    0.35
   0   4  15   -0.21    0.23
   1  -4  15    6.09    0.50
  -1  -4 -15    5.86    0.72
   1   4  15    5.54    0.51
   1   4  15    6.59    0.50
   2  -4  15   50.80    2.13
  -2  -4 -15   42.57    2.37
   2  -4  15   50.47    2.11
   2   4  15   46.69    2.04
   2   4  15   48.44    2.13
  -3  -4 -15   12.73    0.90
   3  -4  15   13.48    0.70
   3   4  15   12.82    0.72
   4   4  15   24.68    1.14
 -11   0  16    0.00    0.14
 -10   0  16    3.96    0.37
  10   0 -16    2.97    0.36
 -10   0  16    4.94    0.63
   9   0 -16    0.23    0.17
  -9   0  16   -0.27    0.16
  -9   0  16    0.15    0.20
  -8   0  16  162.50    6.61
  -8   0  16  157.21    6.81
   8   0 -16  160.43    6.78
  -7   0  16    0.16    0.21
   7   0 -16   -0.11    0.16
  -7   0  16    0.09    0.23
  -6   0  16   50.81    2.24
   6   0 -16   46.96    2.29
  -6   0  16   51.39    2.41
  -5   0  16    0.17    0.21
  -5   0  16    0.22    0.40
  -5   0  16    0.15    0.24
  -4   0  16  130.59    5.30
  -4   0  16  123.63    5.64
  -3   0  16    0.14    0.29
  -3   0  16    0.94    0.31
  -3   0  16    0.36    0.22
   2   0 -16  399.82   15.30
  -2   0  16  363.76   15.73
  -2   0  16  372.49   15.32
  -2   0  16  383.15   15.49
  -1   0  16    0.09    0.28
  -1   0  16   -0.32    0.27
   1   0 -16   -0.07    0.18
   0   0 -16    4.16    0.55
   0   0  16    4.54    0.51
   0   0  16    3.44    0.61
   0   0 -16    3.75    0.44
   1   0  16   -0.10    0.23
   1   0  16    0.05    0.25
  -1   0 -16    0.10    0.23
  -1   0 -16    0.06    0.22
  -2   0 -16   62.83    2.95
   2   0  16   61.26    2.79
   2   0  16   64.59    3.16
  -2   0 -16   66.67    2.87
   3   0  16   -0.03    0.27
  -3   0 -16    0.53    0.28
   3   0  16    0.09    0.35
  -3   0 -16    0.05    0.22
   4   0  16   88.82    3.94
   4   0  16   88.86    4.08
  -4   0 -16   90.88    3.82
  -4   0 -16   92.35    4.01
   5   0  16    0.09    0.23
  -5   0 -16    0.81    0.28
  -5   0 -16    0.17    0.20
   5   0  16    0.07    0.33
  -6   0 -16  154.17    7.03
   6   0  16  180.93    7.06
   7   0  16   -0.16    0.27
  -7   0 -16    0.17    0.16
  -8   0 -16   40.10    1.72
   8   0  16   40.59    1.78
  11  -1 -16    0.75    0.17
 -11  -1  16    1.27    0.24
 -11   1  16    1.13    0.21
 -10  -1  16    0.12    0.16
  10  -1 -16    0.01    0.16
 -10   1  16    0.03    0.16
 -10   1  16   -0.15    0.18
  -9  -1  16   10.31    0.73
  -9  -1  16   10.30    0.62
   9  -1 -16   10.11    0.70
  -9   1  16    9.79    0.73
  -9   1  16   10.84    0.67
   8  -1 -16    2.10    0.38
  -8  -1  16    2.12    0.31
  -8  -1  16    2.72    0.42
  -8   1  16    2.26    0.62
  -8   1  16    1.96    0.30
   7  -1 -16  126.53    5.65
  -7  -1  16  134.86    5.70
  -7  -1  16  128.52    5.49
  -7   1  16  135.60    5.51
  -7   1  16  136.24    5.71
  -6  -1  16   31.76    1.65
  -6  -1  16   31.50    1.49
   6  -1 -16   32.29    1.67
  -6  -1  16   30.34    1.74
  -6   1  16   32.15    1.52
  -6   1  16   32.24    1.69
   5  -1 -16    4.64    0.51
  -5  -1  16    5.13    0.53
  -5   1  16    4.89    0.57
  -5   1  16    3.49    0.74
   4  -1 -16  301.82   13.17
  -4  -1  16  330.52   13.01
  -4  -1  16  328.44   13.38
  -4   1  16  310.43   13.46
  -4   1  16  318.38   13.26
  -4   1  16  334.93   13.05
  -3  -1  16   60.37    2.98
  -3  -1  16   59.69    2.62
  -3   1  16   60.47    3.08
  -3   1  16   66.52    3.20
  -3   1  16   64.00    2.84
  -3   1  16   60.19    2.68
  -2  -1  16   30.75    1.75
  -2  -1  16   30.13    1.52
  -2   1  16   31.91    1.45
  -2   1  16   32.43    1.87
  -2   1  16   30.68    1.61
   2   1 -16   31.54    1.40
  -1  -1  16    3.41    0.59
   1  -1 -16    3.00    0.30
  -1  -1  16    3.88    0.44
  -1   1  16    2.86    0.47
   1   1 -16    3.00    0.38
  -1   1  16    3.15    0.61
  -1   1  16    2.77    0.29
   0  -1  16  217.45    9.20
   0  -1 -16  213.72    8.83
   0   1  16  213.31    9.29
   0   1 -16  218.46    8.86
   0   1  16  219.50    9.00
   0   1 -16  218.76    9.05
  -1  -1 -16    6.55    0.66
   1  -1  16    7.54    0.75
  -1  -1 -16    8.30    0.56
   1   1  16    7.00    0.67
   1   1  16    7.22    0.83
  -1   1 -16    6.53    0.55
  -1   1 -16    6.71    0.63
  -2  -1 -16   60.71    2.82
  -2  -1 -16   60.62    2.60
   2  -1  16   59.71    2.88
  -2   1 -16   61.43    2.77
  -2   1 -16   60.36    2.60
   2   1  16   57.42    2.97
   2   1  16   57.38    2.68
   2   1  16   58.91    2.68
  -3  -1 -16    1.11    0.34
  -3  -1 -16    0.82    0.24
   3  -1  16    0.58    0.28
   3   1  16    0.27    0.30
  -3   1 -16    0.53    0.23
  -3   1 -16    0.32    0.25
   3   1  16    0.75    0.32
  -4  -1 -16    0.80    0.40
  -4  -1 -16    0.34    0.21
   4  -1  16    0.50    0.39
   4  -1  16    0.25    0.26
   4   1  16    0.54    0.24
  -4   1 -16    0.43    0.27
  -4   1 -16    0.55    0.23
   4   1  16   -0.06    0.28
   4   1  16    0.42    0.35
  -5  -1 -16    6.47    0.49
   5  -1  16    6.53    0.70
   5  -1  16    6.45    0.68
  -5  -1 -16    5.96    0.58
   5   1  16    6.21    0.43
  -5   1 -16    6.36    0.48
  -5   1 -16    6.49    0.58
  -6  -1 -16    7.24    0.49
   6  -1  16    7.77    0.69
  -6   1 -16    7.24    0.59
   6   1  16    8.00    0.60
  -6   1 -16    7.58    0.50
  -7  -1 -16   52.79    2.23
   7  -1  16   54.22    2.34
   7   1  16   50.98    2.27
  -7   1 -16   51.89    2.23
 -10  -2  16    2.39    0.26
  10  -2 -16    2.31    0.35
 -10   2  16    2.42    0.27
 -10   2  16    2.31    0.29
  -9  -2  16   14.40    0.71
   9  -2 -16   13.37    0.83
  -9   2  16   12.56    0.87
  -9   2  16   13.99    0.73
  -9   2  16   13.71    0.78
   8  -2 -16   50.49    2.39
  -8  -2  16   52.32    2.18
  -8  -2  16   50.36    2.65
   8  -2 -16   47.74    2.13
  -8   2  16   44.54    2.24
  -8   2  16   47.77    2.29
  -8   2  16   48.51    2.14
  -7  -2  16    2.64    0.42
  -7  -2  16    2.21    0.48
   7  -2 -16    2.33    0.43
  -7  -2  16    2.30    0.29
  -7   2  16    2.19    0.40
  -7   2  16    2.25    0.40
  -7   2  16    1.93    0.30
  -6  -2  16   53.50    2.55
   6  -2 -16   51.87    2.47
  -6  -2  16   52.29    2.24
  -6   2  16   50.58    2.45
  -6   2  16   50.76    2.38
  -6   2  16   50.83    2.28
  -5  -2  16   15.40    1.05
   5  -2 -16   14.83    0.97
  -5  -2  16   14.73    0.77
  -5   2  16   14.89    0.98
  -5   2  16   15.11    0.85
  -5   2  16   13.34    0.93
  -4  -2  16   17.17    0.81
   4  -2 -16   16.07    1.05
  -4  -2  16   17.61    1.14
  -4   2  16   16.41    1.03
  -4   2  16   17.30    0.92
  -4   2  16   16.72    1.08
  -4   2  16   16.47    1.22
  -3  -2  16   79.92    3.62
  -3   2  16   77.76    3.47
  -3   2  16   73.70    3.51
  -3   2  16   79.21    3.79
  -3   2  16   78.67    3.32
  -2  -2  16  297.69   12.96
  -2   2  16  302.61   13.15
  -2   2  16  322.05   12.85
  -2   2  16  320.88   12.66
   2   2 -16  319.32   12.62
  -1  -2  16   45.06    2.28
   1   2 -16   45.62    1.99
   1   2 -16   46.86    2.37
  -1   2  16   45.84    2.47
  -1   2  16   45.36    2.16
  -1   2  16   42.86    1.92
   0  -2  16  190.28    8.01
   0   2  16  184.25    7.87
   0   2 -16  192.40    7.72
   0   2  16  190.31    8.22
   0   2 -16  185.44    7.88
   1  -2  16  120.42    5.19
  -1  -2 -16  118.03    4.85
   1   2  16  115.84    5.36
   1   2  16  120.95    5.05
  -1   2 -16  115.71    5.07
  -2  -2 -16   43.38    1.91
   2  -2  16   42.40    2.16
   2   2  16   42.43    2.05
  -2   2 -16   43.79    2.09
   2   2  16   45.47    2.36
   3  -2  16   12.17    0.84
  -3  -2 -16   11.32    1.29
  -3  -2 -16   12.00    0.68
   3   2  16   11.76    1.00
  -3   2 -16   12.80    0.91
  -3   2 -16   12.31    0.70
   3   2  16   12.11    0.79
  -4  -2 -16    0.58    0.61
  -4  -2 -16    0.45    0.20
   4  -2  16    0.13    0.20
   4  -2  16    0.28    0.34
  -4   2 -16    0.23    0.18
   4   2  16    0.19    0.25
  -4   2 -16   -0.08    0.21
   5  -2  16    8.79    0.72
  -5  -2 -16    8.98    0.54
   5   2  16    7.69    0.54
  -5   2 -16    8.29    0.61
  -5   2 -16    8.03    0.51
  -6  -2 -16   27.46    1.22
   6  -2  16   29.32    1.35
   6   2  16   24.90    1.20
  -6   2 -16   26.92    1.21
  -7  -2 -16   30.96    1.34
   7  -2  16   31.78    1.44
  -7   2 -16   30.85    1.35
   9  -3 -16    1.38    0.24
  -9   3  16    1.54    0.19
   8  -3 -16    2.57    0.34
  -8   3  16    2.61    0.30
  -8   3  16    2.71    0.30
   7  -3 -16   48.77    2.18
   7  -3 -16   49.33    2.11
  -7  -3  16   43.34    2.17
  -7   3  16   47.03    2.07
  -7   3  16   42.79    2.20
  -7   3  16   48.53    2.03
   6  -3 -16   20.58    1.32
  -6  -3  16   21.85    1.26
   6  -3 -16   23.71    1.34
  -6   3  16   26.50    1.31
  -6   3  16   22.43    1.25
  -6   3  16   22.93    1.10
  -5  -3  16    3.20    0.61
   5  -3 -16    2.59    0.52
  -5   3  16    2.91    0.35
  -5   3  16    2.59    0.43
  -5   3  16    1.79    0.31
  -4  -3  16   45.84    2.18
  -4   3  16   41.09    2.09
  -4   3  16   44.95    1.92
  -4   3  16   41.83    2.01
  -3  -3  16    0.03    0.20
  -3   3  16    0.12    0.16
  -3   3  16    0.23    0.29
  -2  -3  16    0.57    0.26
  -2   3  16    0.73    0.17
  -2   3  16    0.61    0.29
  -1  -3  16    9.30    0.75
   1   3 -16   10.55    0.56
  -1   3  16    8.51    0.69
  -1   3  16    9.12    0.71
   0  -3  16   31.61    1.72
   0  -3 -16   34.05    2.05
   0   3 -16   35.78    1.69
   0   3  16   34.94    1.67
   1  -3  16   -0.02    0.21
  -1  -3 -16    0.16    0.33
   1   3  16   -0.04    0.22
  -1   3 -16    0.14    0.21
   1   3  16   -0.03    0.26
   2  -3  16   45.77    2.17
  -2  -3 -16   48.40    2.51
   2   3  16   45.52    2.12
  -2   3 -16   46.34    2.15
  -3  -3 -16   25.93    1.63
   3  -3  16   28.22    1.36
   3  -3  16   30.89    1.43
   3   3  16   26.35    1.38
  -3   3 -16   28.88    1.52
  -4  -3 -16   11.21    1.15
   4  -3  16   14.58    0.82
   4   3  16   13.01    0.74
  -4   3 -16   14.84    0.70
   5   3  16   -0.11    0.18
  -5   3 -16    0.02    0.11
  -6  -4  16   16.84    0.94
  -6   4  16   20.69    0.90
  -6   4  16   16.86    0.85
  -6   4  16   19.07    0.95
  -5  -4  16    0.11    0.19
   5  -4 -16    0.25    0.19
  -5   4  16    0.23    0.13
  -5   4  16    0.04    0.17
  -5   4  16    0.33    0.21
  -4  -4  16    0.17    0.18
   4  -4 -16    0.25    0.25
  -4   4  16   -0.07    0.18
  -4   4  16    0.25    0.12
  -4   4  16   -0.12    0.20
  -3  -4  16   51.34    2.26
   3  -4 -16   46.27    2.37
  -3   4  16   48.35    2.13
  -3   4  16   47.80    2.17
   2  -4 -16   64.72    3.12
  -2  -4  16   67.44    2.94
  -2   4  16   64.58    2.84
  -2   4  16   66.32    2.83
   1  -4 -16   28.68    1.59
  -1  -4  16   24.67    1.35
  -1   4  16   27.67    1.29
  -1   4  16   27.43    1.29
   0  -4 -16   10.39    0.88
   0  -4  16   11.14    0.72
   0   4  16   12.03    0.69
   0   4 -16   13.26    0.58
   0   4  16   11.78    0.75
   1  -4  16   17.50    1.04
   1  -4  16   17.08    0.91
  -1  -4 -16   16.42    1.10
   1   4  16   17.53    0.90
  -1   4 -16   18.70    0.81
  -2  -4 -16    2.93    0.44
   2  -4  16    3.44    0.25
   2  -4  16    3.14    0.34
   2   4  16    3.41    0.34
  -2   4 -16    4.03    0.28
  -3  -4 -16    2.10    0.32
  -3   4 -16    1.94    0.22
 -10   0  17    0.09    0.16
  -9   0  17    4.74    0.76
  -9   0  17    3.07    0.36
  -8   0  17   -0.13    0.20
  -8   0  17    0.18    0.19
  -7   0  17   63.65    2.80
  -7   0  17   66.13    3.08
  -6   0  17    0.07    0.21
  -6   0  17    0.14    0.27
  -5   0  17    0.94    0.27
  -5   0  17    1.49    0.40
  -5   0  17    2.14    0.40
  -4   0  17    0.03    0.20
  -4   0  17   -0.86    0.34
  -4   0  17   -0.02    0.22
  -3   0  17   39.40    1.83
  -3   0  17   42.43    2.06
  -3   0  17   37.63    2.12
  -2   0  17   -0.02    0.45
  -2   0  17    0.06    0.44
   1   0 -17   44.65    1.86
  -1   0  17   39.28    1.98
   0   0  17    0.24    0.30
   0   0  17   -0.33    0.22
   0   0 -17   -0.01    0.19
  -1   0 -17    1.36    0.35
   1   0  17    0.47    0.36
  -1   0 -17    0.64    0.23
   1   0  17    1.08    0.28
   2   0  17    0.27    0.35
  -2   0 -17    0.39    0.28
  -2   0 -17    0.23    0.21
   2   0  17    0.02    0.25
   2   0  17    0.33    0.18
   3   0  17    8.47    0.73
   3   0  17    8.02    0.79
  -3   0 -17    8.36    0.57
   4   0  17    0.02    0.26
  -4   0 -17    0.17    0.20
   4   0  17    0.05    0.32
  -4   0 -17    0.00    0.19
   5   0  17    8.65    0.71
  -5   0 -17   10.59    0.72
  -5   0 -17    9.11    0.70
   5   0  17    9.37    0.66
   6   0  17   -0.02    0.26
  -6   0 -17    0.12    0.16
   7   0  17    7.96    0.54
 -10  -1  17    0.20    0.15
  10  -1 -17    0.00    0.11
 -10   1  17    0.27    0.17
  -9  -1  17   56.96    2.33
   9  -1 -17   48.60    2.37
  -9   1  17   58.02    2.34
  -9   1  17   53.65    2.48
  -8  -1  17    7.29    0.49
   8  -1 -17    5.70    0.49
  -8  -1  17    5.20    0.59
  -8   1  17    6.83    0.58
  -8   1  17    6.82    0.50
   7  -1 -17   45.23    2.20
  -7  -1  17   40.43    2.07
  -7  -1  17   43.22    1.92
  -7   1  17   41.72    2.10
  -7   1  17   44.99    1.94
  -6  -1  17   54.02    2.58
  -6  -1  17   53.77    2.26
   6  -1 -17   50.36    2.38
  -6  -1  17   46.18    2.39
  -6   1  17   54.90    2.30
  -6   1  17   50.04    2.48
  -5  -1  17  193.32    7.94
   5  -1 -17  173.81    7.68
  -5  -1  17  181.96    7.53
  -5   1  17  182.70    7.79
  -5   1  17  191.61    7.59
  -5   1  17  182.65    8.00
  -4  -1  17   91.15    3.68
  -4  -1  17   82.01    4.02
  -4   1  17   85.24    3.91
  -4   1  17   89.90    3.87
  -4   1  17   88.61    4.14
  -4   1  17   91.90    3.73
  -3  -1  17  132.72    5.63
  -3  -1  17  121.48    5.32
  -3   1  17  126.91    5.68
  -3   1  17  127.69    5.24
  -3   1  17  125.30    5.39
  -2  -1  17   35.41    1.68
  -2  -1  17   36.04    1.95
   2   1 -17   34.20    1.54
  -2   1  17   36.64    2.02
  -2   1  17   36.50    1.78
  -2   1  17   35.74    1.56
  -1  -1  17   21.21    1.37
  -1   1  17   22.09    1.22
   1   1 -17   21.93    1.05
  -1   1  17   22.69    1.47
   0  -1 -17  119.44    4.96
   0  -1  17  125.84    5.37
   0   1  17  123.56    5.46
   0   1 -17  120.16    5.00
   0   1  17  123.94    5.15
   0   1 -17  121.67    5.20
   0   1  17  111.64    5.07
  -1  -1 -17    1.66    0.26
   1  -1  17    1.68    0.41
   1   1  17    1.74    0.47
   1   1  17    1.52    0.34
   1   1  17    2.64    0.39
  -1   1 -17    2.53    0.40
  -1   1 -17    2.46    0.31
  -2  -1 -17  140.96    5.55
  -2  -1 -17  127.75    5.76
   2  -1  17  127.75    5.83
  -2   1 -17  137.45    5.74
  -2   1 -17  136.81    5.56
   2   1  17  133.33    5.93
   2   1  17  136.23    5.64
   2   1  17  134.06    5.63
   3  -1  17   24.78    1.33
  -3  -1 -17   21.12    1.29
  -3  -1 -17   24.58    1.15
   3  -1  17   22.92    1.35
  -3   1 -17   23.97    1.15
   3   1  17   24.08    1.18
  -3   1 -17   23.24    1.35
   3   1  17   23.96    1.44
   3   1  17   22.56    1.21
  -4  -1 -17   17.71    0.89
   4  -1  17   17.52    1.04
  -4  -1 -17   17.52    1.05
   4  -1  17   17.89    1.07
   4   1  17   16.95    0.88
  -4   1 -17   18.46    1.04
   4   1  17   16.59    0.94
   4   1  17   17.26    1.13
  -4   1 -17   17.74    0.89
   5  -1  17  176.47    7.12
  -5  -1 -17  172.74    7.00
  -5   1 -17  173.74    7.00
  -5   1 -17  163.83    7.37
   5   1  17  169.59    7.04
  -6  -1 -17   11.11    0.60
   6  -1  17   11.54    0.72
   6   1  17   11.00    0.63
  -6   1 -17   11.19    0.60
  -7  -1 -17   28.43    1.21
   7  -1  17   27.59    1.29
  -7   1 -17   27.00    1.21
   9  -2 -17   97.27    4.06
  -9   2  17   93.47    3.90
  -9   2  17   93.25    3.95
  -8  -2  17    0.47    0.16
   8  -2 -17    0.26    0.19
  -8   2  17    0.60    0.20
  -8   2  17    0.24    0.25
  -8   2  17    0.18    0.17
  -7  -2  17   78.19    3.03
  -7  -2  17   69.48    3.43
   7  -2 -17   71.54    3.19
  -7   2  17   69.08    3.23
  -7   2  17   73.29    3.08
  -6  -2  17   15.17    0.83
   6  -2 -17   13.57    0.87
  -6  -2  17   14.10    0.96
  -6   2  17   13.88    0.91
  -6   2  17   14.40    0.78
  -6   2  17   13.65    0.87
  -5  -2  17   17.21    1.10
  -5   2  17   16.06    0.99
  -5   2  17   16.83    0.89
  -5   2  17   17.64    1.06
  -4  -2  17    2.82    0.48
  -4   2  17    1.80    0.39
  -4   2  17    2.94    0.36
  -4   2  17    2.43    0.54
  -4   2  17    2.80    0.46
  -3  -2  17    0.82    0.28
  -3   2  17    0.78    0.31
  -3   2  17    1.20    0.23
  -3   2  17    1.22    0.38
  -2  -2  17   22.41    1.40
  -2   2  17   25.21    1.32
  -2   2  17   25.39    1.56
  -2   2  17   23.97    1.10
   2   2 -17   25.49    1.08
  -1  -2  17   77.67    3.56
  -1   2  17   74.00    3.68
   1   2 -17   79.70    3.23
  -1   2  17   78.19    3.42
   0  -2  17   12.52    0.94
   0   2 -17   13.36    0.89
   0   2  17   12.31    1.06
   0   2 -17   13.50    0.72
   0   2  17   13.24    0.86
   1  -2  17  139.83    6.02
   1   2  17  138.54    5.86
  -1   2 -17  142.93    5.75
  -1   2 -17  139.18    5.91
   1   2  17  137.41    6.16
  -2  -2 -17    5.98    0.46
   2  -2  17    5.72    0.58
  -2   2 -17    6.07    0.45
   2   2  17    4.90    0.69
   2   2  17    6.34    0.55
  -2   2 -17    5.87    0.56
   3  -2  17   84.02    3.51
   3  -2  17   86.62    3.58
  -3  -2 -17   73.76    3.76
  -3  -2 -17   80.70    3.30
  -3   2 -17   81.26    3.50
   3   2  17   75.41    3.65
   3   2  17   74.22    3.47
  -3   2 -17   80.94    3.35
  -4  -2 -17   17.89    0.83
   4  -2  17   16.84    0.88
   4  -2  17   17.77    1.01
   4   2  17   16.83    0.90
  -4   2 -17   18.66    1.22
  -4   2 -17   17.12    0.86
   5  -2  17    4.57    0.48
  -5  -2 -17    4.37    0.31
   5   2  17    4.13    0.33
  -5   2 -17    4.39    0.34
  -6  -2 -17    8.48    0.44
   6  -2  17    9.53    0.60
  -6   2 -17    9.12    0.51
  -8   3  17    0.43    0.15
  -8   3  17    0.51    0.20
  -7  -3  17    0.25    0.21
  -7   3  17    0.11    0.17
  -7   3  17    0.37    0.15
  -6  -3  17    5.98    0.58
   6  -3 -17    6.92    0.57
  -6   3  17    6.34    0.48
  -6   3  17    6.88    0.43
   5  -3 -17   18.86    1.15
  -5  -3  17   16.84    1.05
  -5   3  17   19.42    0.88
  -5   3  17   18.11    0.96
   4  -3 -17    0.98    0.39
  -4  -3  17    0.95    0.30
  -4   3  17    0.68    0.20
  -4   3  17    0.82    0.32
   3  -3 -17   58.22    2.95
  -3  -3  17   61.63    2.77
  -3   3  17   58.37    2.48
  -2  -3  17   16.00    0.99
   2  -3 -17   15.22    1.18
  -2   3  17   15.59    0.91
  -2   3  17   15.27    0.90
   1  -3 -17   65.32    3.26
  -1  -3  17   67.13    3.01
   1   3 -17   66.85    2.72
  -1   3  17   63.32    2.84
  -1   3  17   67.42    2.91
   0  -3 -17    0.32    0.40
   0  -3  17    0.14    0.21
   0   3 -17   -0.05    0.14
   0   3  17    0.50    0.28
   1  -3  17   10.44    0.75
  -1  -3 -17    8.87    0.87
  -1   3 -17   10.87    0.57
   1   3  17   11.60    0.79
  -2  -3 -17   17.83    1.20
   2  -3  17   17.69    0.99
   2  -3  17   19.85    1.03
  -2   3 -17   19.14    0.89
   2   3  17   18.59    0.97
  -3  -3 -17   86.12    4.41
   3  -3  17   99.20    4.16
   3  -3  17  108.70    4.25
  -3   3 -17  103.64    4.13
   3   3  17  105.47    4.21
   4  -3  17   51.49    2.28
  -4   3 -17   51.31    2.03
   4   3  17   42.12    2.09
  -5  -4  17   30.29    1.49
  -5   4  17   33.16    1.42
  -5   4  17   32.63    1.44
  -4  -4  17   17.86    0.94
   4  -4 -17   13.84    0.97
  -4   4  17   16.39    0.82
  -4   4  17   15.61    0.77
  -3  -4  17    9.96    0.67
   3  -4 -17   11.49    0.76
  -3   4  17   11.22    0.64
  -3   4  17   11.44    0.63
   2  -4 -17   23.07    1.35
  -2  -4  17   24.96    1.26
  -2   4  17   26.48    1.17
  -2   4  17   25.96    1.17
  -1  -4  17   70.89    3.21
   1  -4 -17   78.72    3.40
  -1   4  17   75.33    3.14
  -1   4  17   73.71    3.20
   0  -4  17    8.11    0.49
   0  -4 -17    7.69    0.64
   0  -4  17    7.95    0.52
   0   4  17    7.32    0.48
   1  -4  17   40.78    1.70
   1  -4  17   37.58    1.59
  -1  -4 -17   36.74    1.80
   1   4  17   31.78    1.66
 -10   0  18    0.29    0.14
  -9   0  18    0.09    0.15
  -8   0  18   91.50    3.81
  -7   0  18    0.08    0.19
  -7   0  18   -0.36    0.30
  -6   0  18    9.36    0.59
  -6   0  18    9.86    0.76
  -5   0  18   -0.10    0.20
  -5   0  18    0.22    0.20
  -4   0  18  113.42    5.39
  -4   0  18  127.03    5.18
  -4   0  18  125.62    5.02
  -3   0  18    0.17    0.23
  -3   0  18    0.20    0.29
  -3   0  18    0.33    0.12
  -2   0  18  101.80    4.42
  -2   0  18  105.96    4.73
  -1   0  18    0.25    0.23
  -1   0  18   -0.15    0.23
   0   0  18   89.44    4.16
   0   0  18   87.54    3.84
   0   0 -18   94.42    3.76
   1   0  18    0.69    0.30
   1   0  18    0.14    0.28
  -1   0 -18   -0.04    0.17
  -2   0 -18  286.13   11.26
   2   0  18  283.87   11.61
  -2   0 -18  271.65   11.46
   2   0  18  268.62   11.35
   3   0  18    0.04    0.25
   3   0  18    0.03    0.31
  -3   0 -18    0.01    0.17
  -3   0 -18    0.13    0.33
   4   0  18    7.92    0.65
  -4   0 -18    9.20    0.54
   4   0  18    8.45    0.66
  -5   0 -18    0.08    0.14
   5   0  18   -0.22    0.24
   6   0  18    4.46    0.41
  -9  -1  18    0.15    0.14
  -9   1  18    0.19    0.16
  -9   1  18   -0.16    0.24
  -8  -1  18    4.58    0.36
   8  -1 -18    4.18    0.34
  -8   1  18    4.10    0.46
  -8   1  18    5.31    0.40
  -7  -1  18   16.91    0.85
  -7   1  18   16.98    0.99
  -7   1  18   17.77    0.94
  -6  -1  18   95.29    4.31
  -6  -1  18   99.83    4.00
  -6   1  18   98.62    4.13
  -6   1  18   98.92    4.02
  -6   1  18   87.72    4.18
  -5  -1  18   84.86    3.28
  -5  -1  18   73.38    3.65
  -5   1  18   82.55    3.46
  -5   1  18   76.74    3.51
  -5   1  18   70.90    3.64
  -5   1  18   83.23    3.33
  -4  -1  18   19.44    1.05
  -4  -1  18   20.34    1.27
  -4   1  18   20.67    1.15
  -4   1  18   20.29    1.34
  -4   1  18   20.12    0.98
  -3  -1  18    2.27    0.33
  -3  -1  18    1.37    0.36
  -3   1  18    2.34    0.26
  -3   1  18    2.20    0.45
  -3   1  18    1.22    0.40
  -2  -1  18   52.04    2.55
  -2   1  18   51.19    2.34
  -2   1  18   49.56    2.60
  -1  -1  18   33.94    1.78
  -1   1  18   31.43    1.51
  -1   1  18   31.04    1.56
   1   1 -18   32.16    1.37
  -1   1  18   29.24    1.80
   0  -1  18   43.90    2.29
   0   1  18   43.82    2.12
   0   1 -18   48.79    1.98
   0   1  18   43.98    2.36
   0   1  18   46.77    2.10
  -1  -1 -18    2.73    0.36
   1  -1  18    1.37    0.32
   1   1  18    2.42    0.43
   1   1  18    1.94    0.34
  -1   1 -18    1.20    0.46
  -1   1 -18    2.22    0.28
   1   1  18    2.20    0.48
   2  -1  18   71.52    3.43
  -2  -1 -18   82.38    3.21
   2  -1  18   79.72    3.34
  -2   1 -18   74.35    3.35
   2   1  18   72.39    3.26
   2   1  18   74.29    3.22
  -2   1 -18   79.40    3.18
   2   1  18   68.52    3.48
  -3  -1 -18    0.16    0.18
   3  -1  18    0.22    0.32
   3  -1  18    0.22    0.28
   3   1  18   -0.08    0.25
   3   1  18    0.52    0.26
  -3   1 -18    0.21    0.18
   3   1  18    0.58    0.21
  -3   1 -18   -0.07    0.39
   4  -1  18  120.43    5.00
   4  -1  18  118.15    4.99
  -4  -1 -18  119.40    4.87
   4   1  18  114.70    5.09
   4   1  18  119.00    5.11
  -4   1 -18  120.98    4.88
   5  -1  18    6.04    0.53
  -5  -1 -18    6.26    0.39
  -5   1 -18    6.05    0.40
   6  -1  18   42.27    1.83
  -6  -1 -18   40.50    1.73
  -6   1 -18   41.95    1.75
  -9   2  18   11.20    0.54
  -9   2  18   10.47    0.56
  -8   2  18  183.81    7.46
  -8   2  18  184.33    7.53
   7  -2 -18    1.79    0.33
  -7   2  18    1.65    0.23
  -7   2  18    1.62    0.31
  -6  -2  18   81.54    3.88
  -6   2  18   91.31    3.66
  -6   2  18   90.71    3.77
  -5  -2  18   31.96    1.73
  -5   2  18   34.42    1.62
  -5   2  18   35.39    1.63
  -4  -2  18  169.55    6.96
  -4   2  18  159.99    7.02
  -4   2  18  160.83    6.76
  -4   2  18  159.34    6.64
  -3  -2  18   34.36    1.83
  -3   2  18   35.96    1.63
  -3   2  18   33.83    1.92
  -3   2  18   37.00    1.71
  -2  -2  18   28.58    1.65
  -2   2  18   32.32    1.77
  -2   2  18   33.67    1.56
  -2   2  18   30.41    1.46
  -1  -2  18    6.06    0.63
   1   2 -18    6.94    0.37
  -1   2  18    6.66    0.58
  -1   2  18    6.24    0.71
   0  -2  18   26.44    1.55
   0   2 -18   33.16    1.46
   0   2  18   29.32    1.68
   0   2  18   29.27    1.45
   1  -2  18    7.14    0.62
  -1   2 -18    7.35    0.59
   1   2  18    6.14    0.70
   1   2  18    7.07    0.58
   2  -2  18   53.67    2.39
   2  -2  18   43.89    2.47
  -2  -2 -18   50.41    2.60
   2   2  18   49.97    2.26
   2   2  18   56.16    2.61
  -2   2 -18   53.40    2.20
  -3  -2 -18    1.58    0.39
   3  -2  18    1.44    0.27
   3  -2  18    1.61    0.36
   3   2  18    1.66    0.27
  -3   2 -18    1.58    0.22
   4  -2  18    0.44    0.25
  -4   2 -18    0.26    0.14
   4   2  18    0.46    0.16
   5  -2  18    1.43    0.27
  -5   2 -18    1.46    0.20
  -7   3  18    1.35    0.18
  -7   3  18    0.98    0.18
  -6  -3  18    2.90    0.35
   6  -3 -18    3.25    0.31
  -6   3  18    2.95    0.29
  -6   3  18    3.02    0.31
  -5  -3  18   15.94    0.98
   5  -3 -18   18.49    1.06
  -5   3  18   18.13    0.92
  -5   3  18   19.22    0.82
  -4  -3  18    3.41    0.43
   4  -3 -18    3.56    0.51
  -4   3  18    3.43    0.39
  -4   3  18    3.92    0.42
  -3  -3  18   18.90    1.07
   3  -3 -18   18.80    1.19
  -3   3  18   17.78    0.96
  -3   3  18   18.97    0.97
   2  -3 -18  105.09    4.64
  -2  -3  18  103.84    4.46
  -2   3  18  106.86    4.35
  -2   3  18   97.67    4.29
   1  -3 -18   42.15    2.23
  -1  -3  18   44.33    2.06
  -1   3  18   43.81    1.96
   0  -3  18   38.67    1.84
   0  -3 -18   37.12    2.03
   0   3  18   39.25    1.75
   0   3 -18   39.31    1.62
  -1  -3 -18    8.97    0.78
   1  -3  18   10.10    0.65
   1  -3  18    9.23    0.62
   1   3  18    9.09    0.58
  -1   3 -18   10.50    0.52
   2  -3  18   13.69    0.81
  -2  -3 -18   12.46    0.90
   2  -3  18   15.86    0.82
   2   3  18   14.35    0.76
  -2   3 -18   17.60    0.79
   3  -3  18    0.87    0.24
  -3   3 -18    0.74    0.13
   3   3  18    0.63    0.18
  -9   0  19    0.65    0.20
  -9   0  19    1.01    0.15
  -8   0  19    0.01    0.23
  -8   0  19    0.44    0.15
  -7   0  19    3.64    0.41
  -6   0  19   -0.14    0.23
  -6   0  19    0.06    0.15
  -5   0  19   88.06    3.91
  -5   0  19   95.90    4.31
  -5   0  19  103.92    4.18
  -4   0  19   -0.10    0.24
  -4   0  19    0.23    0.28
  -3   0  19  119.62    5.20
  -3   0  19  113.79    4.90
  -2   0  19   -0.21    0.25
  -2   0  19    0.21    0.23
  -1   0  19    0.80    0.25
  -1   0  19    0.60    0.30
   0   0  19    0.26    0.17
   0   0  19   -0.06    0.27
  -1   0 -19   67.01    2.62
   1   0  19   60.08    2.97
   1   0  19   61.67    2.84
  -2   0 -19    0.34    0.16
   2   0  19    0.50    0.28
   2   0  19    0.18    0.28
   3   0  19   66.35    2.87
  -3   0 -19   69.20    2.78
   3   0  19   64.75    3.00
  -4   0 -19    0.03    0.13
   4   0  19    0.13    0.29
   4   0  19    0.05    0.18
  -5   0 -19   26.35    1.11
   5   0  19   25.40    1.17
  -8  -1  19    4.97    0.38
  -8  -1  19    5.37    0.30
  -8   1  19    4.97    0.41
  -8   1  19    5.42    0.35
  -7  -1  19   66.74    2.99
  -7   1  19   73.12    2.95
  -7   1  19   72.42    3.04
  -6  -1  19   26.42    1.44
  -6  -1  19   24.84    1.23
  -6   1  19   26.42    1.18
  -6   1  19   26.93    1.30
  -5  -1  19   25.94    1.52
  -5  -1  19   29.29    1.33
  -5   1  19   29.21    1.26
  -5   1  19   30.38    1.49
  -5   1  19   27.72    1.74
  -4  -1  19   45.70    2.07
  -4  -1  19   49.60    2.36
  -4   1  19   46.19    2.15
  -4   1  19   48.38    2.40
  -4   1  19   46.90    1.97
  -3  -1  19    5.42    0.62
  -3  -1  19    6.01    0.40
  -3   1  19    5.86    0.72
  -3   1  19    5.59    0.53
  -2  -1  19   37.68    1.93
  -2   1  19   35.02    1.95
  -2   1  19   36.50    1.72
  -1  -1  19  145.48    6.38
  -1   1  19  152.39    6.45
  -1   1  19  146.28    6.15
   0  -1  19   34.05    1.92
   0   1  19   37.30    1.76
   0   1 -19   41.87    1.62
   0   1  19   38.81    2.02
   1  -1  19  127.94    5.89
   1   1  19  140.80    5.69
   1   1  19  134.28    5.98
  -1   1 -19  147.06    5.61
   2  -1  19   31.91    1.68
   2  -1  19   33.21    1.60
  -2   1 -19   34.83    1.46
   2   1  19   33.00    1.74
   2   1  19   34.97    1.67
   2   1  19   32.50    1.54
  -3  -1 -19   26.59    1.24
   3  -1  19   29.89    1.39
   3  -1  19   27.49    1.40
   3   1  19   29.39    1.49
  -3   1 -19   29.86    1.26
   4  -1  19    0.20    0.26
  -4   1 -19   -0.07    0.12
   7  -2 -19    1.71    0.25
  -6  -2  19   41.41    2.05
  -6   2  19   44.87    1.84
  -6   2  19   44.69    1.95
  -5  -2  19   30.13    1.53
  -5   2  19   29.05    1.39
  -5   2  19   28.65    1.25
  -4  -2  19    0.38    0.22
  -4   2  19    0.15    0.20
  -4   2  19    0.13    0.19
  -3  -2  19   67.01    2.91
  -3   2  19   63.31    2.74
  -3   2  19   57.12    2.93
  -2  -2  19    8.69    0.69
  -2   2  19    7.01    0.70
  -2   2  19    8.67    0.60
  -1  -2  19    7.85    0.64
  -1   2  19    6.45    0.54
  -1   2  19    7.63    0.71
   0  -2  19    3.58    0.45
   0   2  19    4.12    0.42
   0   2  19    3.15    0.50
  -1  -2 -19   25.89    1.53
   1  -2  19   26.68    1.38
   1   2  19   28.17    1.28
  -1   2 -19   29.25    1.17
   1   2  19   24.39    1.45
   2  -2  19    1.74    0.32
   2  -2  19    1.36    0.27
  -2  -2 -19    1.19    0.34
   2   2  19    1.01    0.22
  -2   2 -19    1.56    0.21
   3  -2  19   20.57    1.01
   3  -2  19   24.98    1.09
  -3   2 -19   19.72    1.01
   3   2  19   20.63    0.95
   5  -3 -19   12.49    0.68
  -5  -3  19   10.51    0.67
  -5   3  19   11.93    0.60
  -5   3  19   10.76    0.65
  -4  -3  19    6.70    0.53
   4  -3 -19    7.34    0.59
  -4   3  19    6.87    0.45
  -3  -3  19    0.32    0.21
   3  -3 -19    0.32    0.25
  -3   3  19   -0.10    0.16
   2  -3 -19   51.63    2.43
  -2  -3  19   47.79    2.28
  -2   3  19   52.54    2.20
  -1  -3  19   62.47    2.79
   1  -3 -19   64.93    2.97
  -1   3  19   62.87    2.70
   0  -3 -19   22.60    1.28
   0  -3  19   25.19    1.14
   0  -3  19   22.87    1.16
   0   3  19   23.38    1.10
   1  -3  19   34.26    1.44
  -1  -3 -19   29.93    1.58
   1  -3  19   31.79    1.44
   1   3  19   31.30    1.40
  -8   0  20   41.97    1.80
  -7   0  20   -0.06    0.21
  -6   0  20   32.15    1.46
  -5   0  20    0.40    0.25
  -5   0  20    0.33    0.21
  -4   0  20   64.62    3.09
  -4   0  20   69.05    2.86
  -3   0  20    0.00    0.21
  -3   0  20   -0.06    0.18
  -2   0  20    6.32    0.66
  -2   0  20    6.34    0.44
  -1   0  20   -0.29    0.18
  -1   0  20    0.01    0.22
  -1   0  20   -0.13    0.22
   0   0  20   38.60    1.80
   0   0  20   41.94    2.05
   1   0  20   -0.02    0.21
   1   0  20   -0.33    0.21
   2   0  20   21.00    1.14
   2   0  20   19.17    1.10
   3   0  20    0.06    0.19
   3   0  20    0.09    0.21
  -7   1  20    4.09    0.35
  -6  -1  20   31.59    1.58
  -6  -1  20   28.60    1.35
  -6   1  20   31.68    1.41
  -5  -1  20    1.16    0.30
  -5  -1  20    1.66    0.24
  -5   1  20    1.16    0.25
  -4  -1  20    5.42    0.55
  -4   1  20    5.28    0.44
  -4   1  20    3.99    0.59
  -3  -1  20   19.76    1.18
  -3   1  20   20.78    1.03
  -3   1  20   19.82    1.21
  -2  -1  20    0.79    0.27
  -2   1  20    0.45    0.23
  -2   1  20    0.35    0.23
  -1  -1  20    2.30    0.43
  -1   1  20    2.03    0.29
   0  -1  20   11.77    0.82
   0   1  20   12.00    0.86
   0   1  20   11.69    0.64
   1  -1  20   15.33    0.93
   1  -1  20   15.82    0.85
   1   1  20   14.96    0.97
   1   1  20   14.89    0.73
   2  -1  20  120.36    5.26
   2  -1  20  126.49    5.19
   2   1  20  129.31    5.35
   3  -1  20   41.98    1.82
   3  -1  20   42.72    1.86
   6  -2 -20    9.58    0.58
  -6   2  20    9.25    0.54
  -5  -2  20   21.21    1.13
  -5   2  20   22.23    1.04
  -4  -2  20   13.96    0.94
  -4   2  20   16.70    0.82
  -3  -2  20    2.65    0.39
  -3   2  20    3.13    0.42
  -3   2  20    2.98    0.34
  -2  -2  20   58.92    2.54
  -2   2  20   58.99    2.39
  -2   2  20   46.80    2.65
  -1  -2  20    1.11    0.26
  -1   2  20    1.40    0.24
  -1   2  20    0.78    0.26
   0  -2 -20  124.06    5.36
   0  -2  20  122.36    5.11
   0   2  20  116.49    5.01
   1  -2  20   20.22    1.08
   1  -2  20   22.13    1.05
   1   2  20   21.31    0.97
   2  -2  20    4.74    0.40
   2  -2  20    4.46    0.32
  -6   0  21   -0.03    0.12
  -5   0  21    2.38    0.52
  -5   0  21    1.33    0.20
  -4   0  21    0.18    0.15
  -4   0  21   -0.14    0.17
  -3   0  21   54.94    2.42
  -3   0  21   60.30    2.69
  -2   0  21   -0.09    0.18
  -2   0  21   -0.09    0.21
  -1   0  21    1.18    0.34
  -1   0  21    0.89    0.23
   0   0  21    0.16    0.20
   0   0  21    0.05    0.25
   1   0  21    0.66    0.27
   2   0  21    0.10    0.18
  -5  -1  21   14.08    0.82
  -5   1  21   13.91    0.70
  -4  -1  21    2.15    0.34
  -4   1  21    1.86    0.30
  -4   1  21    2.57    0.41
  -3  -1  21   95.04    4.00
  -3   1  21   93.32    3.82
  -3   1  21   85.08    3.96
  -2  -1  21    0.50    0.22
  -2   1  21    0.75    0.19
  -1  -1  21   44.10    2.23
  -1  -1  21   52.30    2.28
  -1   1  21   47.88    2.04
  -1   1  21   50.33    2.28
   0  -1  21    0.18    0.19
   0  -1  21   -0.14    0.15
   0   1  21   -0.01    0.19
   1  -1  21    6.55    0.50
   1  -1  21    7.20    0.46
   1   1  21    6.59    0.53
   3  -2 -21    5.24    0.47
  -3  -2  21    4.58    0.41
  -3   2  21    4.86    0.33
  -2  -2  21   44.08    2.09
   2  -2 -21   48.90    2.20
  -2   2  21   46.87    1.98
  -2   0  22    0.69    0.20


 _exptl_absorpt_process_details 'SADABS 2014/5'
 _exptl_absorpt_correction_type   multi-scan
 _exptl_absorpt_correction_T_max  0.9154
 _exptl_absorpt_correction_T_min  0.6893
 _exptl_special_details
)
 The following wavelength and cell were deduced by SADABS from the
 direction cosines etc. They are given here for emergency use only:
 CELL 1.54189   11.754    5.534   17.826   90.003   99.355   90.015
)

_computing_structure_solution     'SHELXT 2014/4 (Sheldrick, 2014)'
;
_shelx_hkl_checksum   97184

# start Validation Reply Form
_vrf_PLAT430_schm146_CCDC-2055127
;
PROBLEM: Short Inter D...A Contact  N2       ..N2       .       2.90 Ang.  
RESPONSE: due to weak intermolecular interaction from a dimer
generated by symmetry operator -x, 2-y, 1-z
;
# end Validation Reply Form
#==============================================================================
 
data_schm143_CCDC-2055128
 
_audit_creation_method            'SHELXL-2014/7'
_shelx_SHELXL_version_number      '2014/7'
_chemical_name_systematic         
;
5-(1-cyano-2-methoxy-2-oxoethylidene)-3-phenyl-
5H-1,2,3-oxadiazol-3-ium-2-ide
;
_chemical_name_common             ?
_chemical_melting_point           ?
_chemical_formula_moiety          'C12 H9 N3 O3'
_chemical_formula_sum
 'C12 H9 N3 O3' 
_chemical_formula_weight          243.22

loop_
 _atom_type_symbol
 _atom_type_description
 _atom_type_scat_dispersion_real
 _atom_type_scat_dispersion_imag
 _atom_type_scat_source
 'C'  'C'   0.0181   0.0091
 'International Tables Vol C Tables 4.2.6.8 and 6.1.1.4'
 'H'  'H'   0.0000   0.0000
 'International Tables Vol C Tables 4.2.6.8 and 6.1.1.4'
 'N'  'N'   0.0311   0.0180
 'International Tables Vol C Tables 4.2.6.8 and 6.1.1.4'
 'O'  'O'   0.0492   0.0322
 'International Tables Vol C Tables 4.2.6.8 and 6.1.1.4'
 
_space_group_crystal_system       triclinic
_space_group_IT_number            2
_space_group_name_H-M_alt         'P -1'
_space_group_name_Hall            '-P 1'
 
_shelx_space_group_comment
;
The symmetry employed for this shelxl refinement is uniquely defined
by the following loop, which should always be used as a source of
symmetry information in preference to the above space-group names.
They are only intended as comments.
;
 
loop_
 _space_group_symop_operation_xyz
 'x, y, z'
 '-x, -y, -z'
 
_cell_length_a                    7.3046(5)
_cell_length_b                    7.6920(6)
_cell_length_c                    10.4222(8)
_cell_angle_alpha                 81.770(2)
_cell_angle_beta                  89.491(2)
_cell_angle_gamma                 81.031(2)
_cell_volume                      572.42(7)
_cell_formula_units_Z             2
_cell_measurement_temperature     298(2)
_cell_measurement_reflns_used     8075
_cell_measurement_theta_min       5.8
_cell_measurement_theta_max       72.0
 
_exptl_crystal_description        plates
_exptl_crystal_colour             yellow
_exptl_crystal_density_meas       ?
_exptl_crystal_density_method     ?
_exptl_crystal_density_diffrn     1.411          
_exptl_crystal_F_000              252
_exptl_transmission_factor_min    ?
_exptl_transmission_factor_max    ?
_exptl_crystal_size_max           0.180
_exptl_crystal_size_mid           0.100
_exptl_crystal_size_min           0.060
_exptl_absorpt_coefficient_mu     0.879
_shelx_estimated_absorpt_T_min    0.858
_shelx_estimated_absorpt_T_max    0.949
_exptl_absorpt_correction_type    multi-scan
_exptl_absorpt_correction_T_min   0.8792
_exptl_absorpt_correction_T_max   0.9582
_exptl_absorpt_process_details    'SADABS (Sheldrick, 2014)'
_exptl_absorpt_special_details    ?

_exptl_special_details
;
 dx = 40 mm, 1 deg., 16+1 runs, 2364 frames, 10/20/30/60 sec./frame
;

_diffrn_ambient_temperature       298(2)
_diffrn_radiation_wavelength      1.54178
_diffrn_radiation_type            CuK\a
_diffrn_source                    'INCOATEC microfocus sealed tube'
_diffrn_measurement_device_type   
       'Bruker D8 VENTURE with PhotonII CPAD detector' 
_diffrn_measurement_method        
       'rotation in \f and \w, 1\%, shutterless'
_diffrn_detector_area_resol_mean  ?
_diffrn_reflns_number             8956
_diffrn_reflns_av_unetI/netI      0.0391
_diffrn_reflns_av_R_equivalents   0.0333
_diffrn_reflns_limit_h_min        -8
_diffrn_reflns_limit_h_max        8
_diffrn_reflns_limit_k_min        -9
_diffrn_reflns_limit_k_max        9
_diffrn_reflns_limit_l_min        -12
_diffrn_reflns_limit_l_max        12
_diffrn_reflns_theta_min          5.884
_diffrn_reflns_theta_max          72.023
_diffrn_reflns_theta_full         67.679
_diffrn_measured_fraction_theta_max   0.980
_diffrn_measured_fraction_theta_full  0.982
_diffrn_reflns_Laue_measured_fraction_max    0.980
_diffrn_reflns_Laue_measured_fraction_full   0.982
_diffrn_reflns_point_group_measured_fraction_max   0.980
_diffrn_reflns_point_group_measured_fraction_full  0.982
_reflns_number_total              2197
_reflns_number_gt                 2130
_reflns_threshold_expression      'I > 2\s(I)'
_reflns_Friedel_coverage          0.000
_reflns_Friedel_fraction_max      .
_reflns_Friedel_fraction_full     .
 
_reflns_special_details
;
 Reflections were merged by SHELXL according to the crystal
 class for the calculation of statistics and refinement.
 
 _reflns_Friedel_fraction is defined as the number of unique
 Friedel pairs measured divided by the number that would be
 possible theoretically, ignoring centric projections and
 systematic absences.
;
 
_computing_data_collection              'APEX3 (Bruker AXS Inc., 2016)'
_computing_cell_refinement              'APEX3 (Bruker AXS Inc., 2016)'
_computing_data_reduction               'SAINT (Bruker AXS Inc., 2016)'
_computing_structure_solution           'SHELXT (Sheldrick, 2015)'
_computing_structure_refinement         'SHELXL-2014/7 (Sheldrick, 2014)'
_computing_molecular_graphics           ?
_computing_publication_material         'publCIF (Westrip, 2010)'

_refine_special_details           ?

_refine_ls_structure_factor_coef  Fsqd
_refine_ls_matrix_type            full
_refine_ls_weighting_scheme       calc
_refine_ls_weighting_details
'w=1/[\s^2^(Fo^2^)+(0.0583P)^2^+0.1115P] where P=(Fo^2^+2Fc^2^)/3'
_atom_sites_solution_primary      dual
_atom_sites_solution_secondary    difmap
_atom_sites_solution_hydrogens    difmap
_refine_ls_hydrogen_treatment     constr
_refine_ls_extinction_method      none
_refine_ls_extinction_coef        .
_refine_ls_number_reflns          2197
_refine_ls_number_parameters      164
_refine_ls_number_restraints      0
_refine_ls_R_factor_all           0.0412
_refine_ls_R_factor_gt            0.0406
_refine_ls_wR_factor_ref          0.1121
_refine_ls_wR_factor_gt           0.1115
_refine_ls_goodness_of_fit_ref    1.046
_refine_ls_restrained_S_all       1.046
_refine_ls_shift/su_max           0.000
_refine_ls_shift/su_mean          0.000
 
loop_
 _atom_site_label
 _atom_site_type_symbol
 _atom_site_fract_x
 _atom_site_fract_y
 _atom_site_fract_z
 _atom_site_U_iso_or_equiv
 _atom_site_adp_type
 _atom_site_occupancy
 _atom_site_site_symmetry_order  
 _atom_site_calc_flag
 _atom_site_refinement_flags_posn
 _atom_site_refinement_flags_adp
 _atom_site_refinement_flags_occupancy
 _atom_site_disorder_assembly
 _atom_site_disorder_group
O1 O 0.67917(13) 0.50611(11) 0.35354(8) 0.0452(2) Uani 1 1 d . . . . .
N2 N 0.64486(16) 0.63981(14) 0.24920(10) 0.0470(3) Uani 1 1 d . . . . .
N3 N 0.68371(13) 0.77902(12) 0.29507(9) 0.0370(2) Uani 1 1 d . . . . .
C4 C 0.73849(16) 0.75051(14) 0.41982(11) 0.0363(3) Uani 1 1 d . . . . .
H4 H 0.7704 0.8331 0.4692 0.044 Uiso 1 1 calc R U . . .
C5 C 0.73708(15) 0.57035(14) 0.45897(11) 0.0349(3) Uani 1 1 d . . . . .
C6 C 0.78239(15) 0.44937(14) 0.57182(11) 0.0378(3) Uani 1 1 d . . . . .
C7 C 0.85563(16) 0.49653(16) 0.68751(12) 0.0408(3) Uani 1 1 d . . . . .
O7 O 0.90442(16) 0.39339(14) 0.78441(10) 0.0620(3) Uani 1 1 d . . . . .
O8 O 0.86591(14) 0.67132(12) 0.67527(9) 0.0505(3) Uani 1 1 d . . . . .
C8 C 0.9453(2) 0.7337(2) 0.78180(16) 0.0650(4) Uani 1 1 d . . . . .
H8A H 0.8691 0.7166 0.8567 0.097 Uiso 1 1 calc R U . . .
H8B H 0.9524 0.8580 0.7596 0.097 Uiso 1 1 calc R U . . .
H8C H 1.0674 0.6685 0.8005 0.097 Uiso 1 1 calc R U . . .
C9 C 0.76445(18) 0.26908(17) 0.56966(13) 0.0459(3) Uani 1 1 d . . . . .
N9 N 0.7475(2) 0.12455(16) 0.56518(15) 0.0697(4) Uani 1 1 d . . . . .
C10 C 0.66762(16) 0.94388(15) 0.20654(11) 0.0378(3) Uani 1 1 d . . . . .
C11 C 0.7540(2) 0.94165(18) 0.08856(12) 0.0489(3) Uani 1 1 d . . . . .
H11 H 0.8220 0.8375 0.0670 0.059 Uiso 1 1 calc R U . . .
C12 C 0.7369(2) 1.09826(19) 0.00317(13) 0.0549(4) Uani 1 1 d . . . . .
H12 H 0.7937 1.1003 -0.0771 0.066 Uiso 1 1 calc R U . . .
C13 C 0.63565(19) 1.25163(18) 0.03674(13) 0.0504(3) Uani 1 1 d . . . . .
H13 H 0.6245 1.3567 -0.0212 0.061 Uiso 1 1 calc R U . . .
C14 C 0.55070(18) 1.25030(16) 0.15568(13) 0.0482(3) Uani 1 1 d . . . . .
H14 H 0.4829 1.3545 0.1774 0.058 Uiso 1 1 calc R U . . .
C15 C 0.56584(17) 1.09499(16) 0.24267(12) 0.0438(3) Uani 1 1 d . . . . .
H15 H 0.5091 1.0926 0.3230 0.053 Uiso 1 1 calc R U . . .
 
loop_
 _atom_site_aniso_label
 _atom_site_aniso_U_11
 _atom_site_aniso_U_22
 _atom_site_aniso_U_33
 _atom_site_aniso_U_23
 _atom_site_aniso_U_13
 _atom_site_aniso_U_12
O1 0.0600(5) 0.0325(4) 0.0437(5) -0.0022(3) -0.0078(4) -0.0111(4)
N2 0.0641(7) 0.0355(5) 0.0412(6) -0.0013(4) -0.0104(5) -0.0106(5)
N3 0.0424(5) 0.0313(5) 0.0361(5) -0.0022(4) -0.0017(4) -0.0048(4)
C4 0.0423(6) 0.0314(5) 0.0345(6) -0.0028(4) -0.0003(4) -0.0051(4)
C5 0.0344(5) 0.0327(6) 0.0375(6) -0.0046(4) 0.0026(4) -0.0054(4)
C6 0.0388(6) 0.0323(6) 0.0404(6) 0.0009(5) 0.0036(4) -0.0051(4)
C7 0.0393(6) 0.0410(6) 0.0391(6) 0.0005(5) 0.0051(4) -0.0028(5)
O7 0.0777(7) 0.0581(6) 0.0440(5) 0.0105(4) -0.0088(5) -0.0074(5)
O8 0.0657(6) 0.0424(5) 0.0436(5) -0.0074(4) -0.0073(4) -0.0075(4)
C8 0.0707(10) 0.0689(10) 0.0598(9) -0.0252(8) -0.0111(7) -0.0097(8)
C9 0.0480(7) 0.0381(7) 0.0493(7) 0.0036(5) 0.0021(5) -0.0085(5)
N9 0.0903(10) 0.0378(6) 0.0812(10) 0.0016(6) -0.0007(7) -0.0195(6)
C10 0.0426(6) 0.0336(6) 0.0356(6) 0.0012(4) -0.0045(4) -0.0062(4)
C11 0.0600(8) 0.0431(7) 0.0406(7) -0.0033(5) 0.0042(5) -0.0009(6)
C12 0.0680(9) 0.0556(8) 0.0376(7) 0.0032(6) 0.0048(6) -0.0083(7)
C13 0.0582(8) 0.0424(7) 0.0464(7) 0.0104(5) -0.0098(6) -0.0093(6)
C14 0.0520(7) 0.0354(6) 0.0542(8) -0.0015(5) -0.0041(6) -0.0019(5)
C15 0.0492(7) 0.0390(6) 0.0413(6) -0.0021(5) 0.0023(5) -0.0046(5)
 
_geom_special_details
;
 All esds (except the esd in the dihedral angle between two l.s. planes)
 are estimated using the full covariance matrix.  The cell esds are taken
 into account individually in the estimation of esds in distances, angles
 and torsion angles; correlations between esds in cell parameters are only
 used when they are defined by crystal symmetry.  An approximate (isotropic)
 treatment of cell esds is used for estimating esds involving l.s. planes.
;
 
loop_
 _geom_bond_atom_site_label_1
 _geom_bond_atom_site_label_2
 _geom_bond_distance
 _geom_bond_site_symmetry_2
 _geom_bond_publ_flag
O1 C5 1.3636(14) . ?
O1 N2 1.3810(13) . ?
N2 N3 1.3037(14) . ?
N3 C4 1.3412(15) . ?
N3 C10 1.4469(14) . ?
C4 C5 1.3891(15) . ?
C4 H4 0.9300 . ?
C5 C6 1.3987(16) . ?
C6 C9 1.4165(17) . ?
C6 C7 1.4383(17) . ?
C7 O7 1.2105(15) . ?
C7 O8 1.3460(15) . ?
O8 C8 1.4318(17) . ?
C8 H8A 0.9600 . ?
C8 H8B 0.9600 . ?
C8 H8C 0.9600 . ?
C9 N9 1.1451(18) . ?
C10 C15 1.3771(17) . ?
C10 C11 1.3782(18) . ?
C11 C12 1.3809(18) . ?
C11 H11 0.9300 . ?
C12 C13 1.379(2) . ?
C12 H12 0.9300 . ?
C13 C14 1.381(2) . ?
C13 H13 0.9300 . ?
C14 C15 1.3827(17) . ?
C14 H14 0.9300 . ?
C15 H15 0.9300 . ?
 
loop_
 _geom_angle_atom_site_label_1
 _geom_angle_atom_site_label_2
 _geom_angle_atom_site_label_3
 _geom_angle
 _geom_angle_site_symmetry_1
 _geom_angle_site_symmetry_3
 _geom_angle_publ_flag
C5 O1 N2 110.71(9) . . ?
N3 N2 O1 103.29(9) . . ?
N2 N3 C4 115.28(10) . . ?
N2 N3 C10 117.21(9) . . ?
C4 N3 C10 127.50(10) . . ?
N3 C4 C5 104.77(10) . . ?
N3 C4 H4 127.6 . . ?
C5 C4 H4 127.6 . . ?
O1 C5 C4 105.95(10) . . ?
O1 C5 C6 117.51(10) . . ?
C4 C5 C6 136.51(11) . . ?
C5 C6 C9 118.20(11) . . ?
C5 C6 C7 123.43(11) . . ?
C9 C6 C7 118.29(11) . . ?
O7 C7 O8 123.29(12) . . ?
O7 C7 C6 125.00(12) . . ?
O8 C7 C6 111.71(10) . . ?
C7 O8 C8 117.15(11) . . ?
O8 C8 H8A 109.5 . . ?
O8 C8 H8B 109.5 . . ?
H8A C8 H8B 109.5 . . ?
O8 C8 H8C 109.5 . . ?
H8A C8 H8C 109.5 . . ?
H8B C8 H8C 109.5 . . ?
N9 C9 C6 178.35(16) . . ?
C15 C10 C11 122.90(11) . . ?
C15 C10 N3 119.01(10) . . ?
C11 C10 N3 118.09(11) . . ?
C10 C11 C12 118.23(12) . . ?
C10 C11 H11 120.9 . . ?
C12 C11 H11 120.9 . . ?
C13 C12 C11 120.12(12) . . ?
C13 C12 H12 119.9 . . ?
C11 C12 H12 119.9 . . ?
C12 C13 C14 120.50(12) . . ?
C12 C13 H13 119.8 . . ?
C14 C13 H13 119.8 . . ?
C13 C14 C15 120.38(12) . . ?
C13 C14 H14 119.8 . . ?
C15 C14 H14 119.8 . . ?
C10 C15 C14 117.87(12) . . ?
C10 C15 H15 121.1 . . ?
C14 C15 H15 121.1 . . ?
 
loop_
 _geom_torsion_atom_site_label_1
 _geom_torsion_atom_site_label_2
 _geom_torsion_atom_site_label_3
 _geom_torsion_atom_site_label_4
 _geom_torsion
 _geom_torsion_site_symmetry_1
 _geom_torsion_site_symmetry_2
 _geom_torsion_site_symmetry_3
 _geom_torsion_site_symmetry_4
 _geom_torsion_publ_flag
C5 O1 N2 N3 0.21(13) . . . . ?
O1 N2 N3 C4 -0.65(14) . . . . ?
O1 N2 N3 C10 177.94(9) . . . . ?
N2 N3 C4 C5 0.81(14) . . . . ?
C10 N3 C4 C5 -177.61(10) . . . . ?
N2 O1 C5 C4 0.25(13) . . . . ?
N2 O1 C5 C6 -178.30(10) . . . . ?
N3 C4 C5 O1 -0.60(12) . . . . ?
N3 C4 C5 C6 177.54(13) . . . . ?
O1 C5 C6 C9 -0.31(16) . . . . ?
C4 C5 C6 C9 -178.30(12) . . . . ?
O1 C5 C6 C7 176.20(10) . . . . ?
C4 C5 C6 C7 -1.8(2) . . . . ?
C5 C6 C7 O7 -176.28(12) . . . . ?
C9 C6 C7 O7 0.24(19) . . . . ?
C5 C6 C7 O8 3.05(16) . . . . ?
C9 C6 C7 O8 179.57(10) . . . . ?
O7 C7 O8 C8 2.32(19) . . . . ?
C6 C7 O8 C8 -177.02(12) . . . . ?
N2 N3 C10 C15 128.96(13) . . . . ?
C4 N3 C10 C15 -52.65(17) . . . . ?
N2 N3 C10 C11 -50.36(15) . . . . ?
C4 N3 C10 C11 128.03(13) . . . . ?
C15 C10 C11 C12 -0.1(2) . . . . ?
N3 C10 C11 C12 179.17(12) . . . . ?
C10 C11 C12 C13 0.1(2) . . . . ?
C11 C12 C13 C14 0.0(2) . . . . ?
C12 C13 C14 C15 -0.1(2) . . . . ?
C11 C10 C15 C14 0.1(2) . . . . ?
N3 C10 C15 C14 -179.22(10) . . . . ?
C13 C14 C15 C10 0.0(2) . . . . ?
 
loop_
 _geom_hbond_atom_site_label_D 
 _geom_hbond_atom_site_label_H 
 _geom_hbond_atom_site_label_A 
 _geom_hbond_distance_DH 
 _geom_hbond_distance_HA 
 _geom_hbond_distance_DA 
 _geom_hbond_angle_DHA 
 _geom_hbond_site_symmetry_A 
C4 H4 N9  0.93 2.56 3.4476(17) 158.8 1_565
 
_refine_diff_density_max    0.214
_refine_diff_density_min   -0.195
_refine_diff_density_rms    0.036

_shelx_res_file
;

    schm143.res created by SHELXL-2014/7


TITL schm143 in P-1
CELL  1.54178   7.3046   7.6920  10.4222   81.770   89.491   81.031
ZERR    2.000   0.0005   0.0006   0.0008    0.002    0.002    0.002
LATT  1
SFAC C H N O
UNIT 24 18 6 6

OMIT     1  -2   3

TEMP 25
rem yellow plates
rem sadabs transmission 0.8792  0.9582
SIZE 0.06 0.10 0.18

L.S. 24 12
BOND
BOND $H
ACTA
CONF

FMAP 2
PLAN 20

HTAB

EQIV $1 x, y+1, z
HTAB C4 N9_$1

WGHT    0.058300    0.111500
FVAR       2.30003
O1    4    0.679169    0.506110    0.353542    11.00000    0.05996    0.03254 =
         0.04368   -0.00224   -0.00778   -0.01112
N2    3    0.644857    0.639808    0.249203    11.00000    0.06410    0.03548 =
         0.04117   -0.00128   -0.01039   -0.01061
N3    3    0.683714    0.779024    0.295070    11.00000    0.04241    0.03134 =
         0.03614   -0.00224   -0.00171   -0.00483
C4    1    0.738486    0.750513    0.419821    11.00000    0.04226    0.03137 =
         0.03447   -0.00284   -0.00029   -0.00508
AFIX  43
H4    2    0.770366    0.833127    0.469208    11.00000   -1.20000
AFIX   0
C5    1    0.737083    0.570354    0.458974    11.00000    0.03442    0.03266 =
         0.03747   -0.00457    0.00257   -0.00537
C6    1    0.782391    0.449373    0.571824    11.00000    0.03876    0.03233 =
         0.04043    0.00086    0.00365   -0.00507
C7    1    0.855629    0.496534    0.687509    11.00000    0.03925    0.04097 =
         0.03914    0.00052    0.00514   -0.00276
O7    4    0.904425    0.393385    0.784412    11.00000    0.07773    0.05814 =
         0.04402    0.01047   -0.00877   -0.00737
O8    4    0.865910    0.671324    0.675272    11.00000    0.06566    0.04244 =
         0.04359   -0.00736   -0.00726   -0.00747
C8    1    0.945257    0.733743    0.781804    11.00000    0.07075    0.06893 =
         0.05977   -0.02519   -0.01114   -0.00966
AFIX 137
H8A   2    0.869107    0.716554    0.856683    11.00000   -1.50000
H8B   2    0.952431    0.857982    0.759626    11.00000   -1.50000
H8C   2    1.067434    0.668543    0.800530    11.00000   -1.50000
AFIX   0
C9    1    0.764454    0.269084    0.569655    11.00000    0.04799    0.03811 =
         0.04931    0.00355    0.00206   -0.00850
N9    3    0.747536    0.124550    0.565175    11.00000    0.09030    0.03778 =
         0.08122    0.00162   -0.00067   -0.01951
C10   1    0.667616    0.943878    0.206544    11.00000    0.04261    0.03365 =
         0.03555    0.00120   -0.00449   -0.00624
C11   1    0.754002    0.941652    0.088558    11.00000    0.05997    0.04305 =
         0.04057   -0.00327    0.00423   -0.00089
AFIX  43
H11   2    0.822002    0.837452    0.067022    11.00000   -1.20000
AFIX   0
C12   1    0.736899    1.098264    0.003167    11.00000    0.06797    0.05563 =
         0.03760    0.00316    0.00480   -0.00833
AFIX  43
H12   2    0.793744    1.100338   -0.077118    11.00000   -1.20000
AFIX   0
C13   1    0.635651    1.251625    0.036744    11.00000    0.05824    0.04235 =
         0.04642    0.01040   -0.00981   -0.00934
AFIX  43
H13   2    0.624520    1.356707   -0.021164    11.00000   -1.20000
AFIX   0
C14   1    0.550701    1.250303    0.155683    11.00000    0.05196    0.03541 =
         0.05424   -0.00149   -0.00408   -0.00191
AFIX  43
H14   2    0.482906    1.354480    0.177414    11.00000   -1.20000
AFIX   0
C15   1    0.565843    1.094986    0.242672    11.00000    0.04916    0.03898 =
         0.04128   -0.00209    0.00225   -0.00462
AFIX  43
H15   2    0.509112    1.092649    0.323007    11.00000   -1.20000
AFIX   0
HKLF 4

REM  schm143 in P-1
REM R1 =  0.0406 for    2130 Fo > 4sig(Fo)  and  0.0412 for all    2197 data
REM    164 parameters refined using      0 restraints

END

WGHT      0.0583      0.1115

REM Instructions for potential hydrogen bonds
HTAB C4 N9_$1

REM Highest difference peak  0.214,  deepest hole -0.195,  1-sigma level  0.036
Q1    1   0.8553  0.8402  0.8007  11.00000  0.05    0.21
Q2    1   0.7300  0.5169  0.5262  11.00000  0.05    0.16
Q3    1   0.9764  0.6421  0.8499  11.00000  0.05    0.16
Q4    1   0.6681  1.0369  0.2335  11.00000  0.05    0.15
Q5    1   0.7022  0.6694  0.4637  11.00000  0.05    0.15
Q6    1   0.7528  1.1784  0.0414  11.00000  0.05    0.14
Q7    1   0.7017  1.0131  0.0400  11.00000  0.05    0.14
Q8    1   1.0643  0.7987  0.7270  11.00000  0.05    0.13
Q9    1   0.8687  0.4596  0.5985  11.00000  0.05    0.12
Q10   1   0.7732  0.4858  0.6250  11.00000  0.05    0.12
Q11   1   0.7309  0.8071  0.0554  11.00000  0.05    0.11
Q12   1   0.6244  1.1493  0.0146  11.00000  0.05    0.11
Q13   1   0.7302  0.3896  0.5815  11.00000  0.05    0.11
Q14   1   0.7875  0.4301  0.7751  11.00000  0.05    0.11
Q15   1   0.6823  0.8693  0.2493  11.00000  0.05    0.11
Q16   1   0.6564  0.9308  0.1196  11.00000  0.05    0.11
Q17   1   0.5604  1.0004  0.2058  11.00000  0.05    0.10
Q18   1   0.7729 -0.0055  0.5131  11.00000  0.05    0.10
Q19   1   0.8765  0.6097  0.8799  11.00000  0.05    0.10
Q20   1   0.7633  0.3671  0.3691  11.00000  0.05    0.10
;
_shelx_res_checksum   30595

_shelx_hkl_file
;
  -1   0   0  597.44   33.90
   1   0   0  588.34   33.80
  -3   0   0  798.52   44.10
   3   0   0  829.82   44.10
  -4   0   0   51.29    4.00
  -4   0   0   49.50    3.10
  -4   0   0   47.40    2.80
   4   0   0   50.79    3.70
  -5   0   0  492.55   29.60
  -5   0   0  599.54   29.70
   5   0   0  584.44   29.80
   5   0   0  610.44   30.10
   5   0   0  538.15   29.70
   5   0   0  501.15   29.70
  -6   0   0  115.79    6.70
  -6   0   0  110.39    6.30
  -6   0   0   96.89    6.10
   6   0   0  116.79    6.70
   6   0   0  116.59    6.30
   6   0   0  107.99    6.20
   6   0   0  116.89    6.20
   6   0   0  112.19    6.40
  -7   0   0    1.90    0.30
  -7   0   0    2.30    0.50
   7   0   0    1.20    0.40
   7   0   0    1.20    0.60
   7   0   0    1.20    0.30
   7   0   0    1.80    0.30
  -8   0   0   17.70    1.10
  -8   0   0   17.70    1.30
   8   0   0   17.40    1.20
   8   0   0   19.60    1.60
   8   0   0   21.40    1.60
   8  -1   0    2.10    0.40
   8  -1   0    1.90    0.50
  -8   1   0    3.00    0.30
   7  -1   0   27.40    1.80
   7  -1   0   29.20    2.20
   7  -1   0   28.30    1.90
   7  -1   0   29.40    1.70
  -7   1   0   27.10    1.70
  -7   1   0   28.90    2.00
   6  -1   0  155.38    7.80
   6  -1   0  141.39    7.70
   6  -1   0  133.59    8.00
   6  -1   0  137.69    7.50
   6  -1   0  138.99    7.60
  -6   1   0  135.49    7.80
  -6   1   0  142.09    8.20
  -6   1   0  115.29    7.50
   5  -1   0  111.99    6.00
   5  -1   0   97.19    6.10
   5  -1   0  105.39    6.30
   5  -1   0  107.79    6.00
  -5   1   0  113.89    6.40
  -5   1   0  110.99    5.90
  -4   1   0 4030.00  232.28
   3  -1   0    0.20    0.40
  -3   1   0    0.40    0.30
  -3   1   0    0.30    0.20
   2  -1   0  188.98   10.40
  -2   1   0  188.48   10.40
  -2   1   0  190.28   10.00
  -2   1   0  187.28   10.50
  -2   1   0  165.08    9.90
   1  -1   0 1055.79   64.29
  -1   1   0 1112.29   64.79
   0  -1   0 2722.43  149.29
  -2  -1   0  168.08    9.20
  -2  -1   0  164.78    9.30
  -2  -1   0  163.68    9.20
  -3  -1   0  302.07   16.90
  -3  -1   0  297.97   16.70
  -3  -1   0  308.07   16.70
  -4  -1   0   17.10    1.30
  -5  -1   0  922.21   49.30
  -5  -1   0  989.10   48.90
  -5  -1   0  911.91   50.19
   5   1   0  846.02   49.10
   5   1   0  921.21   49.00
  -6  -1   0    2.30    0.50
  -6  -1   0    1.80    0.40
   6   1   0    3.00    0.80
   6   1   0    2.10    0.40
   6   1   0    2.30    0.40
  -7  -1   0   10.70    0.90
   7   1   0   15.50    1.40
   7   1   0   11.40    0.90
  -8  -1   0   78.69    5.00
   8   1   0   93.79    4.80
   8   1   0   92.09    5.30
   8   1   0   84.29    5.10
   8  -2   0   37.10    2.30
   8  -2   0   40.30    2.50
  -8   2   0   43.10    2.30
   7  -2   0   28.10    1.80
   7  -2   0   27.20    1.90
   7  -2   0   27.80    1.70
   7  -2   0   28.30    1.70
   7  -2   0   25.70    2.00
  -7   2   0   26.00    1.70
[truncated: 2,214,970 more chars]
